# Supplementary material for: Non-nutritive sweeteners possess a bacteriostatic effect and alter gut microbiota in mice
Source: PLoS One. 2018 Jul 5;13(7):e0199080. doi: 10.1371/journal.pone.0199080 (PMC6033410; doi:10.1371/journal.pone.0199080)
Supplement: S1 Table — The raw sequence reads of gut microbiota. Group: week 0, 2 and 7 indicates weeks of sucralose consumption; Count, read count; Tax-name: taxonomy name; Tax-rank, ranking of the taxonomic classification, Percentage: relative abundance normalized to all counts in each sample. (XLSX) [file pone.0199080.s001.xlsx]

## Sheet: Table A
Table 1: The gut microbiota abundance. Gut microbiota abundance. The raw sequence reads of gut microbiota. Group: week 0, 2 and 7 indicates weeks of sucralose consumption; Count, read count; Tax-name: taxonomy name; Tax-rank, ranking of the taxonomic classification, Percentage: relative abundance normalized to all counts in each sample.
Group	Taxon	Count	Tax-name	Tax-rank	Percentage
Chow-Week0	2	257686	Bacteria	superkingdom	100
Chow-Week0	48479	2846	environmental samples	below_superkingdom	1.10444
Chow-Week0	2323	14165	unclassified Bacteria	below_superkingdom	5.497
Chow-Week0	49928	13743	unclassified Bacteria (miscellaneous)	below_below_superkingdom	5.33324
Chow-Week0	68336	140267	Bacteroidetes/Chlorobi group	superphylum	54.4333
Chow-Week0	51290	16608	Chlamydiae/Verrucomicrobia group	superphylum	6.44505
Chow-Week0	201174	3888	Actinobacteria	phylum	1.50881
Chow-Week0	976	140245	Bacteroidetes	phylum	54.4248
Chow-Week0	95818	337	Candidatus Saccharibacteria	phylum	0.130779
Chow-Week0	200795	73	Chloroflexi	phylum	0.0283291
Chow-Week0	1117	6379	Cyanobacteria	phylum	2.47549
Chow-Week0	1239	63061	Firmicutes	phylum	24.472
Chow-Week0	32066	1	Fusobacteria	phylum	0.000388069
Chow-Week0	1224	3410	Proteobacteria	phylum	1.32332
Chow-Week0	203691	488	Spirochaetes	phylum	0.189378
Chow-Week0	508458	1459	Synergistetes	phylum	0.566193
Chow-Week0	95900	337	environmental samples	below_phylum	0.130779
Chow-Week0	68525	3156	delta/epsilon subdivisions	subphylum	1.22475
Chow-Week0	1760	3888	Actinobacteria	class	1.50881
Chow-Week0	28211	64	Alphaproteobacteria	class	0.0248364
Chow-Week0	91061	763	Bacilli	class	0.296097
Chow-Week0	200643	140244	Bacteroidia	class	54.4244
Chow-Week0	28216	158	Betaproteobacteria	class	0.0613149
Chow-Week0	186801	59293	Clostridia	class	23.0098
Chow-Week0	28221	350	Deltaproteobacteria	class	0.135824
Chow-Week0	29547	1914	Epsilonproteobacteria	class	0.742764
Chow-Week0	526524	2822	Erysipelotrichia	class	1.09513
Chow-Week0	117743	1	Flavobacteriia	class	0.000388069
Chow-Week0	203490	1	Fusobacteriia	class	0.000388069
Chow-Week0	1236	28	Gammaproteobacteria	class	0.0108659
Chow-Week0	909932	30	Negativicutes	class	0.0116421
Chow-Week0	203692	488	Spirochaetia	class	0.189378
Chow-Week0	649775	1068	Synergistia	class	0.414458
Chow-Week0	218638	154	environmental samples	below_class	0.0597627
Chow-Week0	82117	1	unclassified Alphaproteobacteria	below_class	0.000388069
Chow-Week0	118884	4	unclassified Gammaproteobacteria	below_class	0.00155228
Chow-Week0	85003	358	Actinobacteridae	subclass	0.138929
Chow-Week0	84998	3526	Coriobacteridae	subclass	1.36833
Chow-Week0	1301283	6370	Oscillatoriophycideae	subclass	2.472
Chow-Week0	84995	4	Rubrobacteridae	subclass	0.00155228
Chow-Week0	2037	329	Actinomycetales	order	0.127675
Chow-Week0	1385	10	Bacillales	order	0.00388069
Chow-Week0	171549	140244	Bacteroidales	order	54.4244
Chow-Week0	85004	29	Bifidobacteriales	order	0.011254
Chow-Week0	80840	156	Burkholderiales	order	0.0605388
Chow-Week0	186802	59117	Clostridiales	order	22.9415
Chow-Week0	84999	3526	Coriobacteriales	order	1.36833
Chow-Week0	213115	350	Desulfovibrionales	order	0.135824
Chow-Week0	91347	21	Enterobacteriales	order	0.00814945
Chow-Week0	526525	2732	Erysipelotrichales	order	1.06021
Chow-Week0	200644	1	Flavobacteriales	order	0.000388069
Chow-Week0	203491	1	Fusobacteriales	order	0.000388069
Chow-Week0	186826	753	Lactobacillales	order	0.292216
Chow-Week0	206351	2	Neisseriales	order	0.000776138
Chow-Week0	1150	6370	Oscillatoriales	order	2.472
Chow-Week0	135625	1	Pasteurellales	order	0.000388069
Chow-Week0	72274	2	Pseudomonadales	order	0.000776138
Chow-Week0	909929	30	Selenomonadales	order	0.0116421
Chow-Week0	204457	1	Sphingomonadales	order	0.000388069
Chow-Week0	136	488	Spirochaetales	order	0.189378
Chow-Week0	649776	1068	Synergistales	order	0.414458
Chow-Week0	539002	3	Bacillales incertae sedis	below_order	0.00116421
Chow-Week0	538999	40	Clostridiales incertae sedis	below_order	0.0155228
Chow-Week0	50559	24	environmental samples	below_order	0.00931366
Chow-Week0	189693	35068	environmental samples	below_order	13.6088
Chow-Week0	186813	6038	unclassified Clostridiales	below_order	2.34316
Chow-Week0	539738	1	Bacillales Family XI. Incertae Sedis	below_below_order	0.000388069
Chow-Week0	39779	5986	unclassified Clostridiales (miscellaneous)	below_below_order	2.32298
Chow-Week0	85005	1	Actinomycineae	suborder	0.000388069
Chow-Week0	255727	3526	Coriobacterineae	suborder	1.36833
Chow-Week0	85007	1	Corynebacterineae	suborder	0.000388069
Chow-Week0	85006	1	Micrococcineae	suborder	0.000388069
Chow-Week0	85011	1	Streptomycineae	suborder	0.000388069
Chow-Week0	2049	1	Actinomycetaceae	family	0.000388069
Chow-Week0	186827	5	Aerococcaceae	family	0.00194035
Chow-Week0	815	25770	Bacteroidaceae	family	10.0005
Chow-Week0	31953	29	Bifidobacteriaceae	family	0.011254
Chow-Week0	143786	483	Brachyspiraceae	family	0.187437
Chow-Week0	119060	30	Burkholderiaceae	family	0.0116421
Chow-Week0	990719	1146	Christensenellaceae	family	0.444727
Chow-Week0	31979	17513	Clostridiaceae	family	6.79626
Chow-Week0	543310	40	Clostridiales Family XI. Incertae Sedis	family	0.0155228
Chow-Week0	84107	2795	Coriobacteriaceae	family	1.08465
Chow-Week0	194924	350	Desulfovibrionaceae	family	0.135824
Chow-Week0	543	21	Enterobacteriaceae	family	0.00814945
Chow-Week0	81852	436	Enterococcaceae	family	0.169198
Chow-Week0	128827	2732	Erysipelotrichaceae	family	1.06021
Chow-Week0	335929	1	Erythrobacteraceae	family	0.000388069
Chow-Week0	186806	8877	Eubacteriaceae	family	3.44489
Chow-Week0	49546	1	Flavobacteriaceae	family	0.000388069
Chow-Week0	203492	1	Fusobacteriaceae	family	0.000388069
Chow-Week0	186803	3908	Lachnospiraceae	family	1.51657
Chow-Week0	33958	281	Lactobacillaceae	family	0.109047
Chow-Week0	81850	1	Leuconostocaceae	family	0.000388069
Chow-Week0	481	2	Neisseriaceae	family	0.000776138
Chow-Week0	216572	130	Oscillospiraceae	family	0.050449
Chow-Week0	186822	1	Paenibacillaceae	family	0.000388069
Chow-Week0	712	1	Pasteurellaceae	family	0.000388069
Chow-Week0	186807	47	Peptococcaceae	family	0.0182393
Chow-Week0	186804	371	Peptostreptococcaceae	family	0.143974
Chow-Week0	171551	70582	Porphyromonadaceae	family	27.3907
Chow-Week0	171552	94	Prevotellaceae	family	0.0364785
Chow-Week0	135621	2	Pseudomonadaceae	family	0.000776138
Chow-Week0	171550	1427	Rikenellaceae	family	0.553775
Chow-Week0	541000	9087	Ruminococcaceae	family	3.52638
Chow-Week0	90964	6	Staphylococcaceae	family	0.00232842
Chow-Week0	1300	29	Streptococcaceae	family	0.011254
Chow-Week0	2062	1	Streptomycetaceae	family	0.000388069
Chow-Week0	995019	118	Sutterellaceae	family	0.0457922
Chow-Week0	649777	1068	Synergistaceae	family	0.414458
Chow-Week0	31977	30	Veillonellaceae	family	0.0116421
Chow-Week0	189703	384	environmental samples	below_family	0.149019
Chow-Week0	57016	5066	environmental samples	below_family	1.96596
Chow-Week0	433334	2342	unclassified Erysipelotrichaceae	below_family	0.908858
Chow-Week0	200630	330	unclassified Peptostreptococcaceae	below_family	0.128063
Chow-Week0	552397	1293	unclassified Ruminococcaceae	below_family	0.501773
Chow-Week0	46123	4	Abiotrophia	genus	0.00155228
Chow-Week0	1654	1	Actinomyces	genus	0.000388069
Chow-Week0	447020	20	Adlercreutzia	genus	0.00776138
Chow-Week0	239759	1414	Alistipes	genus	0.54873
Chow-Week0	207244	16	Anaerostipes	genus	0.00620911
Chow-Week0	244127	5	Anaerotruncus	genus	0.00194035
Chow-Week0	35823	388	Arthrospira	genus	0.150571
Chow-Week0	1380	6	Atopobium	genus	0.00232842
Chow-Week0	816	20657	Bacteroides	genus	8.01635
Chow-Week0	1678	29	Bifidobacterium	genus	0.011254
Chow-Week0	572511	168	Blautia	genus	0.0651956
Chow-Week0	29521	483	Brachyspira	genus	0.187437
Chow-Week0	118747	25	Bulleidia	genus	0.00970173
Chow-Week0	830	551	Butyrivibrio	genus	0.213826
Chow-Week0	1016	1	Capnocytophaga	genus	0.000388069
Chow-Week0	43996	3	Catonella	genus	0.00116421
Chow-Week0	1485	15920	Clostridium	genus	6.17806
Chow-Week0	33042	110	Coprococcus	genus	0.0426876
Chow-Week0	33870	3	Coriobacterium	genus	0.00116421
Chow-Week0	872	3	Desulfovibrio	genus	0.00116421
Chow-Week0	39948	7	Dialister	genus	0.00271648
Chow-Week0	189330	231	Dorea	genus	0.089644
Chow-Week0	156973	4	Dysgonomonas	genus	0.00155228
Chow-Week0	84111	53	Eggerthella	genus	0.0205677
Chow-Week0	1350	435	Enterococcus	genus	0.16881
Chow-Week0	1730	8824	Eubacterium	genus	3.42432
Chow-Week0	66831	1	Facklamia	genus	0.000388069
Chow-Week0	216851	48	Faecalibacterium	genus	0.0186273
Chow-Week0	150022	14	Finegoldia	genus	0.00543297
Chow-Week0	848	1	Fusobacterium	genus	0.000388069
Chow-Week0	1378	1	Gemella	genus	0.000388069
Chow-Week0	43994	132	Johnsonella	genus	0.0512251
Chow-Week0	1578	281	Lactobacillus	genus	0.109047
Chow-Week0	1357	3	Lactococcus	genus	0.00116421
Chow-Week0	906	1	Megasphaera	genus	0.000388069
Chow-Week0	52225	3	Mitsuokella	genus	0.00116421
Chow-Week0	437755	360	Moryella	genus	0.139705
Chow-Week0	482	2	Neisseria	genus	0.000776138
Chow-Week0	265975	27	Oribacterium	genus	0.0104779
Chow-Week0	1158	5959	Oscillatoria	genus	2.3125
Chow-Week0	459786	130	Oscillibacter	genus	0.050449
Chow-Week0	44249	1	Paenibacillus	genus	0.000388069
Chow-Week0	375288	32036	Parabacteroides	genus	12.4322
Chow-Week0	577309	72	Paraprevotella	genus	0.027941
Chow-Week0	2740	10	Peptococcus	genus	0.00388069
Chow-Week0	162289	26	Peptoniphilus	genus	0.0100898
Chow-Week0	1257	25	Peptostreptococcus	genus	0.00970173
Chow-Week0	836	20686	Porphyromonas	genus	8.0276
Chow-Week0	838	21	Prevotella	genus	0.00814945
Chow-Week0	286	2	Pseudomonas	genus	0.000776138
Chow-Week0	841	84	Roseburia	genus	0.0325978
Chow-Week0	1263	4296	Ruminococcus	genus	1.66715
Chow-Week0	970	3	Selenomonas	genus	0.00116421
Chow-Week0	177971	19	Shuttleworthia	genus	0.00737331
Chow-Week0	84108	6	Slackia	genus	0.00232842
Chow-Week0	1279	6	Staphylococcus	genus	0.00232842
Chow-Week0	1301	24	Streptococcus	genus	0.00931366
Chow-Week0	1883	1	Streptomyces	genus	0.000388069
Chow-Week0	292632	94	Subdoligranulum	genus	0.0364785
Chow-Week0	40544	4	Sutterella	genus	0.00155228
Chow-Week0	195950	9695	Tannerella	genus	3.76233
Chow-Week0	51668	1	Tetragenococcus	genus	0.000388069
Chow-Week0	191303	1	Turicibacter	genus	0.000388069
Chow-Week0	167971	4	environmental samples	below_genus	0.00155228
Chow-Week0	59619	5759	environmental samples	below_genus	2.23489
Chow-Week0	134213	1	environmental samples	below_genus	0.000388069
Chow-Week0	84372	7418	environmental samples	below_genus	2.8787
Chow-Week0	89312	3	environmental samples	below_genus	0.00116421
Chow-Week0	134245	19811	environmental samples	below_genus	7.68804
Chow-Week0	1584	1	Lactobacillus delbrueckii	species	0.000388069
Chow-Week0	246432	2	Staphylococcus equorum	species	0.000776138
Chow-Week0	2	192570	Bacteria	superkingdom	100
Chow-Week0	48479	2624	environmental samples	below_superkingdom	1.36262
Chow-Week0	2323	8457	unclassified Bacteria	below_superkingdom	4.39165
Chow-Week0	49928	8194	unclassified Bacteria (miscellaneous)	below_below_superkingdom	4.25508
Chow-Week0	68336	43314	Bacteroidetes/Chlorobi group	superphylum	22.4926
Chow-Week0	51290	1656	Chlamydiae/Verrucomicrobia group	superphylum	0.859947
Chow-Week0	201174	16902	Actinobacteria	phylum	8.77707
Chow-Week0	976	43275	Bacteroidetes	phylum	22.4723
Chow-Week0	95818	256	Candidatus Saccharibacteria	phylum	0.132939
Chow-Week0	200795	111	Chloroflexi	phylum	0.0576414
Chow-Week0	1117	75	Cyanobacteria	phylum	0.0389469
Chow-Week0	1239	113065	Firmicutes	phylum	58.7137
Chow-Week0	1224	2979	Proteobacteria	phylum	1.54697
Chow-Week0	203691	243	Spirochaetes	phylum	0.126188
Chow-Week0	508458	32	Synergistetes	phylum	0.0166173
Chow-Week0	544448	2	Tenericutes	phylum	0.00103858
Chow-Week0	95900	256	environmental samples	below_phylum	0.132939
Chow-Week0	68525	2117	delta/epsilon subdivisions	subphylum	1.09934
Chow-Week0	1760	16902	Actinobacteria	class	8.77707
Chow-Week0	28211	18	Alphaproteobacteria	class	0.00934725
Chow-Week0	91061	2284	Bacilli	class	1.18606
Chow-Week0	200643	43274	Bacteroidia	class	22.4718
Chow-Week0	28216	549	Betaproteobacteria	class	0.285091
Chow-Week0	186801	83491	Clostridia	class	43.3562
Chow-Week0	28221	544	Deltaproteobacteria	class	0.282495
Chow-Week0	29547	1551	Epsilonproteobacteria	class	0.805421
Chow-Week0	526524	27005	Erysipelotrichia	class	14.0235
Chow-Week0	117743	1	Flavobacteriia	class	0.000519292
Chow-Week0	1236	288	Gammaproteobacteria	class	0.149556
Chow-Week0	31969	2	Mollicutes	class	0.00103858
Chow-Week0	909932	26	Negativicutes	class	0.0135016
Chow-Week0	203692	243	Spirochaetia	class	0.126188
Chow-Week0	649775	27	Synergistia	class	0.0140209
Chow-Week0	218638	24	environmental samples	below_class	0.012463
Chow-Week0	118884	202	unclassified Gammaproteobacteria	below_class	0.104897
Chow-Week0	85003	2235	Actinobacteridae	subclass	1.16062
Chow-Week0	84998	14664	Coriobacteridae	subclass	7.61489
Chow-Week0	1301283	74	Oscillatoriophycideae	subclass	0.0384276
Chow-Week0	2037	211	Actinomycetales	order	0.109571
Chow-Week0	1385	10	Bacillales	order	0.00519292
Chow-Week0	171549	43274	Bacteroidales	order	22.4718
Chow-Week0	85004	1982	Bifidobacteriales	order	1.02924
Chow-Week0	80840	547	Burkholderiales	order	0.284053
Chow-Week0	186802	83461	Clostridiales	order	43.3406
Chow-Week0	84999	14664	Coriobacteriales	order	7.61489
Chow-Week0	213115	544	Desulfovibrionales	order	0.282495
Chow-Week0	91347	83	Enterobacteriales	order	0.0431012
Chow-Week0	526525	26981	Erysipelotrichales	order	14.011
Chow-Week0	200644	1	Flavobacteriales	order	0.000519292
Chow-Week0	186826	2274	Lactobacillales	order	1.18087
Chow-Week0	2085	2	Mycoplasmatales	order	0.00103858
Chow-Week0	206351	2	Neisseriales	order	0.00103858
Chow-Week0	1150	74	Oscillatoriales	order	0.0384276
Chow-Week0	135625	3	Pasteurellales	order	0.00155788
Chow-Week0	909929	26	Selenomonadales	order	0.0135016
Chow-Week0	136	243	Spirochaetales	order	0.126188
Chow-Week0	649776	27	Synergistales	order	0.0140209
Chow-Week0	538999	11	Clostridiales incertae sedis	below_order	0.00571221
Chow-Week0	50559	3	environmental samples	below_order	0.00155788
Chow-Week0	189693	12680	environmental samples	below_order	6.58462
Chow-Week0	186813	4648	unclassified Clostridiales	below_order	2.41367
Chow-Week0	39779	4472	unclassified Clostridiales (miscellaneous)	below_below_order	2.32227
Chow-Week0	85005	1	Actinomycineae	suborder	0.000519292
Chow-Week0	255727	14664	Coriobacterineae	suborder	7.61489
Chow-Week0	85007	5	Corynebacterineae	suborder	0.00259646
Chow-Week0	85006	4	Micrococcineae	suborder	0.00207717
Chow-Week0	85009	1	Propionibacterineae	suborder	0.000519292
Chow-Week0	909930	1	Acidaminococcaceae	family	0.000519292
Chow-Week0	2049	1	Actinomycetaceae	family	0.000519292
Chow-Week0	186827	10	Aerococcaceae	family	0.00519292
Chow-Week0	186817	2	Bacillaceae	family	0.00103858
Chow-Week0	815	20625	Bacteroidaceae	family	10.7104
Chow-Week0	31953	1982	Bifidobacteriaceae	family	1.02924
Chow-Week0	143786	219	Brachyspiraceae	family	0.113725
Chow-Week0	119060	109	Burkholderiaceae	family	0.0566028
Chow-Week0	186828	2	Carnobacteriaceae	family	0.00103858
Chow-Week0	990719	2022	Christensenellaceae	family	1.05001
Chow-Week0	31979	30785	Clostridiaceae	family	15.9864
Chow-Week0	543310	11	Clostridiales Family XI. Incertae Sedis	family	0.00571221
Chow-Week0	84107	11636	Coriobacteriaceae	family	6.04248
Chow-Week0	1653	1	Corynebacteriaceae	family	0.000519292
Chow-Week0	194924	544	Desulfovibrionaceae	family	0.282495
Chow-Week0	543	83	Enterobacteriaceae	family	0.0431012
Chow-Week0	81852	430	Enterococcaceae	family	0.223295
Chow-Week0	128827	26981	Erysipelotrichaceae	family	14.011
Chow-Week0	186806	14048	Eubacteriaceae	family	7.29501
Chow-Week0	49546	1	Flavobacteriaceae	family	0.000519292
Chow-Week0	186803	8086	Lachnospiraceae	family	4.19899
Chow-Week0	33958	1678	Lactobacillaceae	family	0.871371
Chow-Week0	81850	11	Leuconostocaceae	family	0.00571221
Chow-Week0	85023	3	Microbacteriaceae	family	0.00155788
Chow-Week0	2092	2	Mycoplasmataceae	family	0.00103858
Chow-Week0	481	2	Neisseriaceae	family	0.00103858
Chow-Week0	216572	33	Oscillospiraceae	family	0.0171366
Chow-Week0	712	3	Pasteurellaceae	family	0.00155788
Chow-Week0	186807	162	Peptococcaceae	family	0.0841253
Chow-Week0	186804	1773	Peptostreptococcaceae	family	0.920704
Chow-Week0	171551	9369	Porphyromonadaceae	family	4.86524
Chow-Week0	171552	26	Prevotellaceae	family	0.0135016
Chow-Week0	31957	1	Propionibacteriaceae	family	0.000519292
Chow-Week0	171550	52	Rikenellaceae	family	0.0270032
Chow-Week0	541000	9347	Ruminococcaceae	family	4.85382
Chow-Week0	90964	7	Staphylococcaceae	family	0.00363504
Chow-Week0	1300	140	Streptococcaceae	family	0.0727008
Chow-Week0	995019	428	Sutterellaceae	family	0.222257
Chow-Week0	649777	27	Synergistaceae	family	0.0140209
Chow-Week0	31977	25	Veillonellaceae	family	0.0129823
Chow-Week0	189703	156	environmental samples	below_family	0.0810095
Chow-Week0	57016	202	environmental samples	below_family	0.104897
Chow-Week0	433334	25464	unclassified Erysipelotrichaceae	below_family	13.2232
Chow-Week0	200630	1727	unclassified Peptostreptococcaceae	below_family	0.896817
Chow-Week0	552397	743	unclassified Ruminococcaceae	below_family	0.385834
Chow-Week0	46123	6	Abiotrophia	genus	0.00311575
Chow-Week0	447020	125	Adlercreutzia	genus	0.0649115
Chow-Week0	1375	3	Aerococcus	genus	0.00155788
Chow-Week0	239759	45	Alistipes	genus	0.0233681
Chow-Week0	165779	1	Anaerococcus	genus	0.000519292
Chow-Week0	207244	73	Anaerostipes	genus	0.0379083
Chow-Week0	35823	2	Arthrospira	genus	0.00103858
Chow-Week0	1380	121	Atopobium	genus	0.0628343
Chow-Week0	1386	2	Bacillus	genus	0.00103858
Chow-Week0	816	20405	Bacteroides	genus	10.5961
Chow-Week0	1678	1975	Bifidobacterium	genus	1.0256
Chow-Week0	572511	1323	Blautia	genus	0.687023
Chow-Week0	29521	219	Brachyspira	genus	0.113725
Chow-Week0	118747	18	Bulleidia	genus	0.00934725
Chow-Week0	830	328	Butyrivibrio	genus	0.170328
Chow-Week0	43996	1	Catonella	genus	0.000519292
Chow-Week0	59732	1	Chryseobacterium	genus	0.000519292
Chow-Week0	544	1	Citrobacter	genus	0.000519292
Chow-Week0	1485	27896	Clostridium	genus	14.4862
Chow-Week0	33042	79	Coprococcus	genus	0.041024
Chow-Week0	33870	2	Coriobacterium	genus	0.00103858
Chow-Week0	1716	1	Corynebacterium	genus	0.000519292
Chow-Week0	39948	17	Dialister	genus	0.00882796
Chow-Week0	189330	450	Dorea	genus	0.233681
Chow-Week0	84111	696	Eggerthella	genus	0.361427
Chow-Week0	538	1	Eikenella	genus	0.000519292
Chow-Week0	1350	428	Enterococcus	genus	0.222257
Chow-Week0	1730	13925	Eubacterium	genus	7.23114
Chow-Week0	66831	1	Facklamia	genus	0.000519292
Chow-Week0	216851	156	Faecalibacterium	genus	0.0810095
Chow-Week0	150022	8	Finegoldia	genus	0.00415433
Chow-Week0	117563	2	Granulicatella	genus	0.00103858
Chow-Week0	724	3	Haemophilus	genus	0.00155788
Chow-Week0	61170	1	Holdemania	genus	0.000519292
Chow-Week0	43994	16	Johnsonella	genus	0.00830867
Chow-Week0	1578	1670	Lactobacillus	genus	0.867217
Chow-Week0	1357	5	Lactococcus	genus	0.00259646
Chow-Week0	1243	1	Leuconostoc	genus	0.000519292
Chow-Week0	52225	1	Mitsuokella	genus	0.000519292
Chow-Week0	437755	39	Moryella	genus	0.0202524
Chow-Week0	2093	2	Mycoplasma	genus	0.00103858
Chow-Week0	265975	17	Oribacterium	genus	0.00882796
Chow-Week0	1158	71	Oscillatoria	genus	0.0368697
Chow-Week0	459786	33	Oscillibacter	genus	0.0171366
Chow-Week0	375288	6633	Parabacteroides	genus	3.44446
Chow-Week0	577309	20	Paraprevotella	genus	0.0103858
Chow-Week0	1253	7	Pediococcus	genus	0.00363504
Chow-Week0	2740	4	Peptococcus	genus	0.00207717
Chow-Week0	162289	2	Peptoniphilus	genus	0.00103858
Chow-Week0	1257	30	Peptostreptococcus	genus	0.0155788
Chow-Week0	33024	1	Phascolarctobacterium	genus	0.000519292
Chow-Week0	836	1306	Porphyromonas	genus	0.678195
Chow-Week0	838	5	Prevotella	genus	0.00259646
Chow-Week0	1743	1	Propionibacterium	genus	0.000519292
Chow-Week0	841	23	Roseburia	genus	0.0119437
Chow-Week0	1263	7176	Ruminococcus	genus	3.72644
Chow-Week0	177971	63	Shuttleworthia	genus	0.0327154
Chow-Week0	84108	2	Slackia	genus	0.00103858
Chow-Week0	1279	7	Staphylococcus	genus	0.00363504
Chow-Week0	1301	134	Streptococcus	genus	0.0695851
Chow-Week0	292632	85	Subdoligranulum	genus	0.0441398
Chow-Week0	40544	3	Sutterella	genus	0.00155788
Chow-Week0	195950	480	Tannerella	genus	0.24926
Chow-Week0	191303	1	Turicibacter	genus	0.000519292
Chow-Week0	2737	2	Vagococcus	genus	0.00103858
Chow-Week0	29465	1	Veillonella	genus	0.000519292
Chow-Week0	46255	2	Weissella	genus	0.00103858
Chow-Week0	167971	15	environmental samples	below_genus	0.00778938
Chow-Week0	59619	10946	environmental samples	below_genus	5.68417
Chow-Week0	84372	8665	environmental samples	below_genus	4.49966
Chow-Week0	134245	1150	environmental samples	below_genus	0.597185
Chow-Week0	655183	1	Lactobacillus casei group	species_group	0.000519292
Chow-Week0	1584	3	Lactobacillus delbrueckii	species	0.00155788
Chow-Week0	1613	1	Lactobacillus fermentum	species	0.000519292
Chow-Week0	246432	3	Staphylococcus equorum	species	0.00155788
Chow-Week0	1305	1	Streptococcus sanguinis	species	0.000519292
Chow-Week0	2	229822	Bacteria	superkingdom	100
Chow-Week0	48479	603	environmental samples	below_superkingdom	0.262377
Chow-Week0	2323	5557	unclassified Bacteria	below_superkingdom	2.41796
Chow-Week0	49928	5386	unclassified Bacteria (miscellaneous)	below_below_superkingdom	2.34355
Chow-Week0	68336	131364	Bacteroidetes/Chlorobi group	superphylum	57.159
Chow-Week0	51290	15660	Chlamydiae/Verrucomicrobia group	superphylum	6.81397
Chow-Week0	201174	7122	Actinobacteria	phylum	3.09892
Chow-Week0	976	131311	Bacteroidetes	phylum	57.136
Chow-Week0	95818	137	Candidatus Saccharibacteria	phylum	0.0596114
Chow-Week0	200795	129	Chloroflexi	phylum	0.0561304
Chow-Week0	1117	6878	Cyanobacteria	phylum	2.99275
Chow-Week0	1239	51557	Firmicutes	phylum	22.4334
Chow-Week0	1224	4700	Proteobacteria	phylum	2.04506
Chow-Week0	203691	415	Spirochaetes	phylum	0.180575
Chow-Week0	508458	2504	Synergistetes	phylum	1.08954
Chow-Week0	544448	4	Tenericutes	phylum	0.00174048
Chow-Week0	95900	137	environmental samples	below_phylum	0.0596114
Chow-Week0	68525	2363	delta/epsilon subdivisions	subphylum	1.02819
Chow-Week0	1760	7122	Actinobacteria	class	3.09892
Chow-Week0	28211	2070	Alphaproteobacteria	class	0.900697
Chow-Week0	91061	945	Bacilli	class	0.411188
Chow-Week0	200643	131309	Bacteroidia	class	57.1351
Chow-Week0	28216	208	Betaproteobacteria	class	0.0905048
Chow-Week0	186801	43073	Clostridia	class	18.7419
Chow-Week0	28221	99	Deltaproteobacteria	class	0.0430768
Chow-Week0	29547	2104	Epsilonproteobacteria	class	0.915491
Chow-Week0	526524	7294	Erysipelotrichia	class	3.17376
Chow-Week0	117743	2	Flavobacteriia	class	0.000870239
Chow-Week0	1236	23	Gammaproteobacteria	class	0.0100077
Chow-Week0	31969	4	Mollicutes	class	0.00174048
Chow-Week0	909932	29	Negativicutes	class	0.0126185
Chow-Week0	203692	415	Spirochaetia	class	0.180575
Chow-Week0	649775	1207	Synergistia	class	0.525189
Chow-Week0	218638	72	environmental samples	below_class	0.0313286
Chow-Week0	118884	3	unclassified Gammaproteobacteria	below_class	0.00130536
Chow-Week0	85003	346	Actinobacteridae	subclass	0.150551
Chow-Week0	84998	6755	Coriobacteridae	subclass	2.93923
Chow-Week0	1301283	6876	Oscillatoriophycideae	subclass	2.99188
Chow-Week0	84995	20	Rubrobacteridae	subclass	0.00870239
Chow-Week0	2037	265	Actinomycetales	order	0.115307
Chow-Week0	1385	4	Bacillales	order	0.00174048
Chow-Week0	171549	131309	Bacteroidales	order	57.1351
Chow-Week0	85004	79	Bifidobacteriales	order	0.0343744
Chow-Week0	80840	207	Burkholderiales	order	0.0900697
Chow-Week0	186802	42764	Clostridiales	order	18.6074
Chow-Week0	84999	6755	Coriobacteriales	order	2.93923
Chow-Week0	213115	98	Desulfovibrionales	order	0.0426417
Chow-Week0	91347	16	Enterobacteriales	order	0.00696191
Chow-Week0	526525	7252	Erysipelotrichales	order	3.15549
Chow-Week0	200644	2	Flavobacteriales	order	0.000870239
Chow-Week0	186826	941	Lactobacillales	order	0.409447
Chow-Week0	2085	4	Mycoplasmatales	order	0.00174048
Chow-Week0	206351	1	Neisseriales	order	0.000435119
Chow-Week0	1150	6876	Oscillatoriales	order	2.99188
Chow-Week0	135625	4	Pasteurellales	order	0.00174048
Chow-Week0	909929	29	Selenomonadales	order	0.0126185
Chow-Week0	204457	8	Sphingomonadales	order	0.00348095
Chow-Week0	136	415	Spirochaetales	order	0.180575
Chow-Week0	649776	1207	Synergistales	order	0.525189
Chow-Week0	539002	1	Bacillales incertae sedis	below_order	0.000435119
Chow-Week0	538999	147	Clostridiales incertae sedis	below_order	0.0639625
Chow-Week0	50559	1	environmental samples	below_order	0.000435119
Chow-Week0	189693	25537	environmental samples	below_order	11.1116
Chow-Week0	186813	1636	unclassified Clostridiales	below_order	0.711855
Chow-Week0	539742	1	Bacillales Family XII. Incertae Sedis	below_below_order	0.000435119
Chow-Week0	39779	1585	unclassified Clostridiales (miscellaneous)	below_below_order	0.689664
Chow-Week0	255727	6755	Coriobacterineae	suborder	2.93923
Chow-Week0	85009	1	Propionibacterineae	suborder	0.000435119
Chow-Week0	85011	3	Streptomycineae	suborder	0.00130536
Chow-Week0	186827	5	Aerococcaceae	family	0.0021756
Chow-Week0	186817	1	Bacillaceae	family	0.000435119
Chow-Week0	815	29896	Bacteroidaceae	family	13.0083
Chow-Week0	31953	79	Bifidobacteriaceae	family	0.0343744
Chow-Week0	143786	397	Brachyspiraceae	family	0.172742
Chow-Week0	119060	38	Burkholderiaceae	family	0.0165345
Chow-Week0	990719	735	Christensenellaceae	family	0.319813
Chow-Week0	31979	17561	Clostridiaceae	family	7.64113
Chow-Week0	543310	147	Clostridiales Family XI. Incertae Sedis	family	0.0639625
Chow-Week0	84107	4894	Coriobacteriaceae	family	2.12947
Chow-Week0	194924	98	Desulfovibrionaceae	family	0.0426417
Chow-Week0	543	16	Enterobacteriaceae	family	0.00696191
Chow-Week0	81852	518	Enterococcaceae	family	0.225392
Chow-Week0	128827	7252	Erysipelotrichaceae	family	3.15549
Chow-Week0	335929	8	Erythrobacteraceae	family	0.00348095
Chow-Week0	186806	5767	Eubacteriaceae	family	2.50933
Chow-Week0	49546	2	Flavobacteriaceae	family	0.000870239
Chow-Week0	186803	1929	Lachnospiraceae	family	0.839345
Chow-Week0	33958	369	Lactobacillaceae	family	0.160559
Chow-Week0	81850	3	Leuconostocaceae	family	0.00130536
Chow-Week0	186820	1	Listeriaceae	family	0.000435119
Chow-Week0	2092	4	Mycoplasmataceae	family	0.00174048
Chow-Week0	481	1	Neisseriaceae	family	0.000435119
Chow-Week0	216572	55	Oscillospiraceae	family	0.0239316
Chow-Week0	712	4	Pasteurellaceae	family	0.00174048
Chow-Week0	186807	6	Peptococcaceae	family	0.00261072
Chow-Week0	186804	475	Peptostreptococcaceae	family	0.206682
Chow-Week0	171551	63545	Porphyromonadaceae	family	27.6497
Chow-Week0	171552	105	Prevotellaceae	family	0.0456875
Chow-Week0	171550	2950	Rikenellaceae	family	1.2836
Chow-Week0	541000	8058	Ruminococcaceae	family	3.50619
Chow-Week0	90964	1	Staphylococcaceae	family	0.000435119
Chow-Week0	1300	44	Streptococcaceae	family	0.0191453
Chow-Week0	2062	3	Streptomycetaceae	family	0.00130536
Chow-Week0	995019	165	Sutterellaceae	family	0.0717947
Chow-Week0	649777	1207	Synergistaceae	family	0.525189
Chow-Week0	31977	28	Veillonellaceae	family	0.0121833
Chow-Week0	189703	168	environmental samples	below_family	0.0731001
Chow-Week0	57016	2688	environmental samples	below_family	1.1696
Chow-Week0	433334	6506	unclassified Erysipelotrichaceae	below_family	2.83089
Chow-Week0	61432	1	unclassified Flavobacteriaceae	below_family	0.000435119
Chow-Week0	200630	449	unclassified Peptostreptococcaceae	below_family	0.195369
Chow-Week0	552397	549	unclassified Ruminococcaceae	below_family	0.238881
Chow-Week0	46123	4	Abiotrophia	genus	0.00174048
Chow-Week0	447020	26	Adlercreutzia	genus	0.0113131
Chow-Week0	1375	1	Aerococcus	genus	0.000435119
Chow-Week0	239759	2933	Alistipes	genus	1.27621
Chow-Week0	207244	2	Anaerostipes	genus	0.000870239
Chow-Week0	244127	9	Anaerotruncus	genus	0.00391607
Chow-Week0	35823	249	Arthrospira	genus	0.108345
Chow-Week0	1380	51	Atopobium	genus	0.0221911
Chow-Week0	816	27187	Bacteroides	genus	11.8296
Chow-Week0	1678	79	Bifidobacterium	genus	0.0343744
Chow-Week0	572511	74	Blautia	genus	0.0321988
Chow-Week0	29521	397	Brachyspira	genus	0.172742
Chow-Week0	118747	36	Bulleidia	genus	0.0156643
Chow-Week0	830	152	Butyrivibrio	genus	0.0661381
Chow-Week0	43996	35	Catonella	genus	0.0152292
Chow-Week0	1485	16758	Clostridium	genus	7.29173
Chow-Week0	33042	98	Coprococcus	genus	0.0426417
Chow-Week0	33870	3	Coriobacterium	genus	0.00130536
Chow-Week0	39948	2	Dialister	genus	0.000870239
Chow-Week0	189330	125	Dorea	genus	0.0543899
Chow-Week0	156973	5	Dysgonomonas	genus	0.0021756
Chow-Week0	84111	204	Eggerthella	genus	0.0887643
Chow-Week0	1350	518	Enterococcus	genus	0.225392
Chow-Week0	1730	5745	Eubacterium	genus	2.49976
Chow-Week0	33986	1	Exiguobacterium	genus	0.000435119
Chow-Week0	216851	8	Faecalibacterium	genus	0.00348095
Chow-Week0	150022	1	Finegoldia	genus	0.000435119
Chow-Week0	237	1	Flavobacterium	genus	0.000435119
Chow-Week0	724	3	Haemophilus	genus	0.00130536
Chow-Week0	43994	104	Johnsonella	genus	0.0452524
Chow-Week0	1578	369	Lactobacillus	genus	0.160559
Chow-Week0	1357	1	Lactococcus	genus	0.000435119
Chow-Week0	906	1	Megasphaera	genus	0.000435119
Chow-Week0	52225	1	Mitsuokella	genus	0.000435119
Chow-Week0	437755	91	Moryella	genus	0.0395959
Chow-Week0	2093	4	Mycoplasma	genus	0.00174048
Chow-Week0	482	1	Neisseria	genus	0.000435119
Chow-Week0	265975	5	Oribacterium	genus	0.0021756
Chow-Week0	1158	6585	Oscillatoria	genus	2.86526
Chow-Week0	459786	55	Oscillibacter	genus	0.0239316
Chow-Week0	375288	24697	Parabacteroides	genus	10.7461
Chow-Week0	577309	98	Paraprevotella	genus	0.0426417
Chow-Week0	162289	146	Peptoniphilus	genus	0.0635274
Chow-Week0	1257	21	Peptostreptococcus	genus	0.00913751
Chow-Week0	836	21827	Porphyromonas	genus	9.49735
Chow-Week0	838	7	Prevotella	genus	0.00304584
Chow-Week0	841	17	Roseburia	genus	0.00739703
Chow-Week0	1263	6752	Ruminococcus	genus	2.93793
Chow-Week0	970	1	Selenomonas	genus	0.000435119
Chow-Week0	177971	20	Shuttleworthia	genus	0.00870239
Chow-Week0	84108	2	Slackia	genus	0.000870239
Chow-Week0	1279	1	Staphylococcus	genus	0.000435119
Chow-Week0	1301	40	Streptococcus	genus	0.0174048
Chow-Week0	1883	3	Streptomyces	genus	0.00130536
Chow-Week0	292632	5	Subdoligranulum	genus	0.0021756
Chow-Week0	40544	4	Sutterella	genus	0.00174048
Chow-Week0	195950	7968	Tannerella	genus	3.46703
Chow-Week0	29465	1	Veillonella	genus	0.000435119
Chow-Week0	46255	2	Weissella	genus	0.000870239
Chow-Week0	167971	10	environmental samples	below_genus	0.00435119
Chow-Week0	59619	3545	environmental samples	below_genus	1.5425
Chow-Week0	84372	3932	environmental samples	below_genus	1.71089
Chow-Week0	89312	1	environmental samples	below_genus	0.000435119
Chow-Week0	134245	21113	environmental samples	below_genus	9.18667
Chow-Week0	1491	1	Clostridium botulinum	species	0.000435119
Chow-Week0	246432	1	Staphylococcus equorum	species	0.000435119
Chow-Week0	445335	1	Clostridium botulinum NCTC 2916	below_species	0.000435119
Chow-Week0	2	262357	Bacteria	superkingdom	100
Chow-Week0	48479	3439	environmental samples	below_superkingdom	1.31081
Chow-Week0	2323	8320	unclassified Bacteria	below_superkingdom	3.17125
Chow-Week0	49928	8234	unclassified Bacteria (miscellaneous)	below_below_superkingdom	3.13847
Chow-Week0	68336	139778	Bacteroidetes/Chlorobi group	superphylum	53.2778
Chow-Week0	51290	18116	Chlamydiae/Verrucomicrobia group	superphylum	6.90509
Chow-Week0	201174	2370	Actinobacteria	phylum	0.903349
Chow-Week0	976	139769	Bacteroidetes	phylum	53.2744
Chow-Week0	95818	38	Candidatus Saccharibacteria	phylum	0.0144841
Chow-Week0	200795	250	Chloroflexi	phylum	0.09529
Chow-Week0	1117	5032	Cyanobacteria	phylum	1.918
Chow-Week0	1239	76871	Firmicutes	phylum	29.3002
Chow-Week0	1224	3633	Proteobacteria	phylum	1.38475
Chow-Week0	203691	490	Spirochaetes	phylum	0.186768
Chow-Week0	508458	1797	Synergistetes	phylum	0.684945
Chow-Week0	544448	5	Tenericutes	phylum	0.0019058
Chow-Week0	95900	38	environmental samples	below_phylum	0.0144841
Chow-Week0	68525	3138	delta/epsilon subdivisions	subphylum	1.19608
Chow-Week0	1760	2370	Actinobacteria	class	0.903349
Chow-Week0	28211	416	Alphaproteobacteria	class	0.158563
Chow-Week0	91061	235	Bacilli	class	0.0895726
Chow-Week0	200643	139768	Bacteroidia	class	53.274
Chow-Week0	28216	49	Betaproteobacteria	class	0.0186768
Chow-Week0	186801	75000	Clostridia	class	28.587
Chow-Week0	28221	283	Deltaproteobacteria	class	0.107868
Chow-Week0	29547	2223	Epsilonproteobacteria	class	0.847319
Chow-Week0	526524	1453	Erysipelotrichia	class	0.553826
Chow-Week0	117743	1	Flavobacteriia	class	0.00038116
Chow-Week0	1236	22	Gammaproteobacteria	class	0.00838552
Chow-Week0	31969	5	Mollicutes	class	0.0019058
Chow-Week0	909932	42	Negativicutes	class	0.0160087
Chow-Week0	203692	490	Spirochaetia	class	0.186768
Chow-Week0	649775	1112	Synergistia	class	0.42385
Chow-Week0	218638	6	environmental samples	below_class	0.00228696
Chow-Week0	118884	18	unclassified Gammaproteobacteria	below_class	0.00686088
Chow-Week0	85003	172	Actinobacteridae	subclass	0.0655595
Chow-Week0	84998	2195	Coriobacteridae	subclass	0.836646
Chow-Week0	1301283	5028	Oscillatoriophycideae	subclass	1.91647
Chow-Week0	84995	3	Rubrobacteridae	subclass	0.00114348
Chow-Week0	2037	128	Actinomycetales	order	0.0487885
Chow-Week0	1385	11	Bacillales	order	0.00419276
Chow-Week0	171549	139768	Bacteroidales	order	53.274
Chow-Week0	85004	43	Bifidobacteriales	order	0.0163899
Chow-Week0	80840	49	Burkholderiales	order	0.0186768
Chow-Week0	186802	74899	Clostridiales	order	28.5485
Chow-Week0	84999	2195	Coriobacteriales	order	0.836646
Chow-Week0	213115	283	Desulfovibrionales	order	0.107868
Chow-Week0	91347	2	Enterobacteriales	order	0.00076232
Chow-Week0	526525	1136	Erysipelotrichales	order	0.432998
Chow-Week0	200644	1	Flavobacteriales	order	0.00038116
Chow-Week0	186826	224	Lactobacillales	order	0.0853798
Chow-Week0	2085	5	Mycoplasmatales	order	0.0019058
Chow-Week0	1150	5028	Oscillatoriales	order	1.91647
Chow-Week0	135625	1	Pasteurellales	order	0.00038116
Chow-Week0	72274	1	Pseudomonadales	order	0.00038116
Chow-Week0	909929	42	Selenomonadales	order	0.0160087
Chow-Week0	136	490	Spirochaetales	order	0.186768
Chow-Week0	649776	1112	Synergistales	order	0.42385
Chow-Week0	539002	2	Bacillales incertae sedis	below_order	0.00076232
Chow-Week0	538999	467	Clostridiales incertae sedis	below_order	0.178002
Chow-Week0	50559	82	environmental samples	below_order	0.0312551
Chow-Week0	189693	36939	environmental samples	below_order	14.0797
Chow-Week0	186813	7127	unclassified Clostridiales	below_order	2.71653
Chow-Week0	539738	2	Bacillales Family XI. Incertae Sedis	below_below_order	0.00076232
Chow-Week0	39779	6834	unclassified Clostridiales (miscellaneous)	below_below_order	2.60485
Chow-Week0	255727	2195	Coriobacterineae	suborder	0.836646
Chow-Week0	85007	1	Corynebacterineae	suborder	0.00038116
Chow-Week0	85006	2	Micrococcineae	suborder	0.00076232
Chow-Week0	85011	3	Streptomycineae	suborder	0.00114348
Chow-Week0	909930	1	Acidaminococcaceae	family	0.00038116
Chow-Week0	186827	2	Aerococcaceae	family	0.00076232
Chow-Week0	815	24767	Bacteroidaceae	family	9.44019
Chow-Week0	31953	43	Bifidobacteriaceae	family	0.0163899
Chow-Week0	143786	482	Brachyspiraceae	family	0.183719
Chow-Week0	119060	18	Burkholderiaceae	family	0.00686088
Chow-Week0	990719	1142	Christensenellaceae	family	0.435285
Chow-Week0	31979	26018	Clostridiaceae	family	9.91702
Chow-Week0	543310	467	Clostridiales Family XI. Incertae Sedis	family	0.178002
Chow-Week0	84107	1469	Coriobacteriaceae	family	0.559924
Chow-Week0	1653	1	Corynebacteriaceae	family	0.00038116
Chow-Week0	194924	283	Desulfovibrionaceae	family	0.107868
Chow-Week0	543	2	Enterobacteriaceae	family	0.00076232
Chow-Week0	81852	29	Enterococcaceae	family	0.0110536
Chow-Week0	128827	1136	Erysipelotrichaceae	family	0.432998
Chow-Week0	186806	11451	Eubacteriaceae	family	4.36466
Chow-Week0	49546	1	Flavobacteriaceae	family	0.00038116
Chow-Week0	186803	5377	Lachnospiraceae	family	2.0495
Chow-Week0	33958	165	Lactobacillaceae	family	0.0628914
Chow-Week0	81850	2	Leuconostocaceae	family	0.00076232
Chow-Week0	85023	1	Microbacteriaceae	family	0.00038116
Chow-Week0	1268	1	Micrococcaceae	family	0.00038116
Chow-Week0	2092	5	Mycoplasmataceae	family	0.0019058
Chow-Week0	216572	329	Oscillospiraceae	family	0.125402
Chow-Week0	712	1	Pasteurellaceae	family	0.00038116
Chow-Week0	186807	32	Peptococcaceae	family	0.0121971
Chow-Week0	186804	341	Peptostreptococcaceae	family	0.129976
Chow-Week0	171551	62768	Porphyromonadaceae	family	23.9247
Chow-Week0	171552	904	Prevotellaceae	family	0.344569
Chow-Week0	135621	1	Pseudomonadaceae	family	0.00038116
Chow-Week0	171550	3243	Rikenellaceae	family	1.2361
Chow-Week0	541000	10977	Ruminococcaceae	family	4.18399
Chow-Week0	90964	9	Staphylococcaceae	family	0.00343044
Chow-Week0	1300	25	Streptococcaceae	family	0.009529
Chow-Week0	2062	3	Streptomycetaceae	family	0.00114348
Chow-Week0	995019	29	Sutterellaceae	family	0.0110536
Chow-Week0	649777	1112	Synergistaceae	family	0.42385
Chow-Week0	31977	41	Veillonellaceae	family	0.0156276
Chow-Week0	189703	453	environmental samples	below_family	0.172665
Chow-Week0	57016	3526	environmental samples	below_family	1.34397
Chow-Week0	433334	977	unclassified Erysipelotrichaceae	below_family	0.372393
Chow-Week0	200630	266	unclassified Peptostreptococcaceae	below_family	0.101389
Chow-Week0	552397	2003	unclassified Ruminococcaceae	below_family	0.763464
Chow-Week0	46123	2	Abiotrophia	genus	0.00076232
Chow-Week0	447020	10	Adlercreutzia	genus	0.0038116
Chow-Week0	239759	3231	Alistipes	genus	1.23153
Chow-Week0	165779	1	Anaerococcus	genus	0.00038116
Chow-Week0	207244	10	Anaerostipes	genus	0.0038116
Chow-Week0	244127	4	Anaerotruncus	genus	0.00152464
Chow-Week0	1663	1	Arthrobacter	genus	0.00038116
Chow-Week0	35823	792	Arthrospira	genus	0.301879
Chow-Week0	1380	6	Atopobium	genus	0.00228696
Chow-Week0	816	21213	Bacteroides	genus	8.08555
Chow-Week0	1678	43	Bifidobacterium	genus	0.0163899
Chow-Week0	572511	277	Blautia	genus	0.105581
Chow-Week0	29521	482	Brachyspira	genus	0.183719
Chow-Week0	118747	32	Bulleidia	genus	0.0121971
Chow-Week0	830	477	Butyrivibrio	genus	0.181813
Chow-Week0	1016	1	Capnocytophaga	genus	0.00038116
Chow-Week0	43996	23	Catonella	genus	0.00876668
Chow-Week0	1485	23358	Clostridium	genus	8.90314
Chow-Week0	33042	80	Coprococcus	genus	0.0304928
Chow-Week0	33870	1	Coriobacterium	genus	0.00038116
Chow-Week0	1716	1	Corynebacterium	genus	0.00038116
Chow-Week0	872	5	Desulfovibrio	genus	0.0019058
Chow-Week0	189330	447	Dorea	genus	0.170379
Chow-Week0	156973	7	Dysgonomonas	genus	0.00266812
Chow-Week0	84111	67	Eggerthella	genus	0.0255377
Chow-Week0	1350	29	Enterococcus	genus	0.0110536
Chow-Week0	1730	11417	Eubacterium	genus	4.3517
Chow-Week0	216851	7	Faecalibacterium	genus	0.00266812
Chow-Week0	150022	2	Finegoldia	genus	0.00076232
Chow-Week0	1378	2	Gemella	genus	0.00076232
Chow-Week0	43994	121	Johnsonella	genus	0.0461204
Chow-Week0	1578	165	Lactobacillus	genus	0.0628914
Chow-Week0	1357	1	Lactococcus	genus	0.00038116
Chow-Week0	906	1	Megasphaera	genus	0.00038116
Chow-Week0	33882	1	Microbacterium	genus	0.00038116
Chow-Week0	52225	3	Mitsuokella	genus	0.00114348
Chow-Week0	437755	229	Moryella	genus	0.0872856
Chow-Week0	2093	5	Mycoplasma	genus	0.0019058
Chow-Week0	265975	16	Oribacterium	genus	0.00609856
Chow-Week0	1158	4201	Oscillatoria	genus	1.60125
Chow-Week0	459786	329	Oscillibacter	genus	0.125402
Chow-Week0	375288	24885	Parabacteroides	genus	9.48517
Chow-Week0	577309	886	Paraprevotella	genus	0.337708
Chow-Week0	2740	1	Peptococcus	genus	0.00038116
Chow-Week0	162289	464	Peptoniphilus	genus	0.176858
Chow-Week0	1257	65	Peptostreptococcus	genus	0.0247754
Chow-Week0	33024	1	Phascolarctobacterium	genus	0.00038116
Chow-Week0	836	27408	Porphyromonas	genus	10.4468
Chow-Week0	838	14	Prevotella	genus	0.00533624
Chow-Week0	286	1	Pseudomonas	genus	0.00038116
Chow-Week0	841	99	Roseburia	genus	0.0377348
Chow-Week0	1263	4697	Ruminococcus	genus	1.79031
Chow-Week0	970	2	Selenomonas	genus	0.00076232
Chow-Week0	177971	14	Shuttleworthia	genus	0.00533624
Chow-Week0	84108	1	Slackia	genus	0.00038116
Chow-Week0	1279	9	Staphylococcus	genus	0.00343044
Chow-Week0	1301	22	Streptococcus	genus	0.00838552
Chow-Week0	1883	3	Streptomyces	genus	0.00114348
Chow-Week0	292632	156	Subdoligranulum	genus	0.059461
Chow-Week0	40544	1	Sutterella	genus	0.00038116
Chow-Week0	195950	5386	Tannerella	genus	2.05293
Chow-Week0	191303	2	Turicibacter	genus	0.00076232
Chow-Week0	29465	1	Veillonella	genus	0.00038116
Chow-Week0	46255	2	Weissella	genus	0.00076232
Chow-Week0	167971	3	environmental samples	below_genus	0.00114348
Chow-Week0	59619	11896	environmental samples	below_genus	4.53428
Chow-Week0	134213	1	environmental samples	below_genus	0.00038116
Chow-Week0	84372	7927	environmental samples	below_genus	3.02146
Chow-Week0	89312	2	environmental samples	below_genus	0.00076232
Chow-Week0	134245	26881	environmental samples	below_genus	10.246
Chow-Week0	671232	1	Streptococcus anginosus group	species_group	0.00038116
Chow-Week0	1491	1	Clostridium botulinum	species	0.00038116
Chow-Week0	1584	1	Lactobacillus delbrueckii	species	0.00038116
Chow-Week0	246432	3	Staphylococcus equorum	species	0.00114348
Chow-Week0	445335	1	Clostridium botulinum NCTC 2916	below_species	0.00038116
Chow-Week0+sucralose	2	226218	Bacteria	superkingdom	100
Chow-Week0+sucralose	48479	1243	environmental samples	below_superkingdom	0.54947
Chow-Week0+sucralose	2323	7073	unclassified Bacteria	below_superkingdom	3.12663
Chow-Week0+sucralose	49928	6991	unclassified Bacteria (miscellaneous)	below_below_superkingdom	3.09038
Chow-Week0+sucralose	31986	1	unclassified Gram-positive bacteria	below_below_superkingdom	0.000442051
Chow-Week0+sucralose	51666	1	environmental samples	below_below_below_superkingdom	0.000442051
Chow-Week0+sucralose	68336	140152	Bacteroidetes/Chlorobi group	superphylum	61.9544
Chow-Week0+sucralose	51290	10826	Chlamydiae/Verrucomicrobia group	superphylum	4.78565
Chow-Week0+sucralose	201174	3361	Actinobacteria	phylum	1.48573
Chow-Week0+sucralose	976	140148	Bacteroidetes	phylum	61.9526
Chow-Week0+sucralose	95818	74	Candidatus Saccharibacteria	phylum	0.0327118
Chow-Week0+sucralose	200795	84	Chloroflexi	phylum	0.0371323
Chow-Week0+sucralose	1117	934	Cyanobacteria	phylum	0.412876
Chow-Week0+sucralose	1239	57886	Firmicutes	phylum	25.5886
Chow-Week0+sucralose	1224	1656	Proteobacteria	phylum	0.732037
Chow-Week0+sucralose	203691	232	Spirochaetes	phylum	0.102556
Chow-Week0+sucralose	508458	812	Synergistetes	phylum	0.358946
Chow-Week0+sucralose	544448	2	Tenericutes	phylum	0.000884103
Chow-Week0+sucralose	95900	74	environmental samples	below_phylum	0.0327118
Chow-Week0+sucralose	68525	1437	delta/epsilon subdivisions	subphylum	0.635228
Chow-Week0+sucralose	1760	3361	Actinobacteria	class	1.48573
Chow-Week0+sucralose	28211	34	Alphaproteobacteria	class	0.0150298
Chow-Week0+sucralose	91061	4608	Bacilli	class	2.03697
Chow-Week0+sucralose	200643	140148	Bacteroidia	class	61.9526
Chow-Week0+sucralose	28216	147	Betaproteobacteria	class	0.0649816
Chow-Week0+sucralose	186801	40813	Clostridia	class	18.0414
Chow-Week0+sucralose	28221	32	Deltaproteobacteria	class	0.0141456
Chow-Week0+sucralose	29547	1176	Epsilonproteobacteria	class	0.519853
Chow-Week0+sucralose	526524	12263	Erysipelotrichia	class	5.42088
Chow-Week0+sucralose	1236	30	Gammaproteobacteria	class	0.0132615
Chow-Week0+sucralose	31969	2	Mollicutes	class	0.000884103
Chow-Week0+sucralose	909932	33	Negativicutes	class	0.0145877
Chow-Week0+sucralose	203692	232	Spirochaetia	class	0.102556
Chow-Week0+sucralose	649775	614	Synergistia	class	0.27142
Chow-Week0+sucralose	218638	3	environmental samples	below_class	0.00132615
Chow-Week0+sucralose	118884	6	unclassified Gammaproteobacteria	below_class	0.00265231
Chow-Week0+sucralose	85003	89	Actinobacteridae	subclass	0.0393426
Chow-Week0+sucralose	84998	3268	Coriobacteridae	subclass	1.44462
Chow-Week0+sucralose	1301283	932	Oscillatoriophycideae	subclass	0.411992
Chow-Week0+sucralose	84995	2	Rubrobacteridae	subclass	0.000884103
Chow-Week0+sucralose	2037	81	Actinomycetales	order	0.0358062
Chow-Week0+sucralose	1385	16	Bacillales	order	0.00707282
Chow-Week0+sucralose	171549	140148	Bacteroidales	order	61.9526
Chow-Week0+sucralose	85004	8	Bifidobacteriales	order	0.00353641
Chow-Week0+sucralose	80840	146	Burkholderiales	order	0.0645395
Chow-Week0+sucralose	186802	40763	Clostridiales	order	18.0193
Chow-Week0+sucralose	84999	3268	Coriobacteriales	order	1.44462
Chow-Week0+sucralose	213115	32	Desulfovibrionales	order	0.0141456
Chow-Week0+sucralose	91347	22	Enterobacteriales	order	0.00972513
Chow-Week0+sucralose	526525	12213	Erysipelotrichales	order	5.39877
Chow-Week0+sucralose	186826	4592	Lactobacillales	order	2.0299
Chow-Week0+sucralose	2085	2	Mycoplasmatales	order	0.000884103
Chow-Week0+sucralose	206351	1	Neisseriales	order	0.000442051
Chow-Week0+sucralose	1150	932	Oscillatoriales	order	0.411992
Chow-Week0+sucralose	135625	1	Pasteurellales	order	0.000442051
Chow-Week0+sucralose	72274	1	Pseudomonadales	order	0.000442051
Chow-Week0+sucralose	909929	33	Selenomonadales	order	0.0145877
Chow-Week0+sucralose	136	232	Spirochaetales	order	0.102556
Chow-Week0+sucralose	649776	614	Synergistales	order	0.27142
Chow-Week0+sucralose	538999	156	Clostridiales incertae sedis	below_order	0.06896
Chow-Week0+sucralose	189693	37588	environmental samples	below_order	16.6158
Chow-Week0+sucralose	186813	4714	unclassified Clostridiales	below_order	2.08383
Chow-Week0+sucralose	39779	4631	unclassified Clostridiales (miscellaneous)	below_below_order	2.04714
Chow-Week0+sucralose	255727	3268	Coriobacterineae	suborder	1.44462
Chow-Week0+sucralose	85007	1	Corynebacterineae	suborder	0.000442051
Chow-Week0+sucralose	85006	2	Micrococcineae	suborder	0.000884103
Chow-Week0+sucralose	85009	1	Propionibacterineae	suborder	0.000442051
Chow-Week0+sucralose	85011	3	Streptomycineae	suborder	0.00132615
Chow-Week0+sucralose	186827	32	Aerococcaceae	family	0.0141456
Chow-Week0+sucralose	186817	2	Bacillaceae	family	0.000884103
Chow-Week0+sucralose	815	36754	Bacteroidaceae	family	16.2472
Chow-Week0+sucralose	31953	8	Bifidobacteriaceae	family	0.00353641
Chow-Week0+sucralose	143786	229	Brachyspiraceae	family	0.10123
Chow-Week0+sucralose	119060	19	Burkholderiaceae	family	0.00839898
Chow-Week0+sucralose	186828	3	Carnobacteriaceae	family	0.00132615
Chow-Week0+sucralose	990719	796	Christensenellaceae	family	0.351873
Chow-Week0+sucralose	31979	12351	Clostridiaceae	family	5.45978
Chow-Week0+sucralose	543310	156	Clostridiales Family XI. Incertae Sedis	family	0.06896
Chow-Week0+sucralose	84107	2702	Coriobacteriaceae	family	1.19442
Chow-Week0+sucralose	1653	1	Corynebacteriaceae	family	0.000442051
Chow-Week0+sucralose	194924	32	Desulfovibrionaceae	family	0.0141456
Chow-Week0+sucralose	543	22	Enterobacteriaceae	family	0.00972513
Chow-Week0+sucralose	81852	1128	Enterococcaceae	family	0.498634
Chow-Week0+sucralose	128827	12213	Erysipelotrichaceae	family	5.39877
Chow-Week0+sucralose	186806	3610	Eubacteriaceae	family	1.59581
Chow-Week0+sucralose	85021	1	Intrasporangiaceae	family	0.000442051
Chow-Week0+sucralose	186803	4012	Lachnospiraceae	family	1.77351
Chow-Week0+sucralose	33958	3302	Lactobacillaceae	family	1.45965
Chow-Week0+sucralose	81850	8	Leuconostocaceae	family	0.00353641
Chow-Week0+sucralose	85023	1	Microbacteriaceae	family	0.000442051
Chow-Week0+sucralose	2092	2	Mycoplasmataceae	family	0.000884103
Chow-Week0+sucralose	481	1	Neisseriaceae	family	0.000442051
Chow-Week0+sucralose	216572	33	Oscillospiraceae	family	0.0145877
Chow-Week0+sucralose	186822	2	Paenibacillaceae	family	0.000884103
Chow-Week0+sucralose	712	1	Pasteurellaceae	family	0.000442051
Chow-Week0+sucralose	186807	17	Peptococcaceae	family	0.00751488
Chow-Week0+sucralose	186804	302	Peptostreptococcaceae	family	0.1335
Chow-Week0+sucralose	186818	1	Planococcaceae	family	0.000442051
Chow-Week0+sucralose	171551	50567	Porphyromonadaceae	family	22.3532
Chow-Week0+sucralose	171552	221	Prevotellaceae	family	0.0976934
Chow-Week0+sucralose	31957	1	Propionibacteriaceae	family	0.000442051
Chow-Week0+sucralose	135621	1	Pseudomonadaceae	family	0.000442051
Chow-Week0+sucralose	171550	3310	Rikenellaceae	family	1.46319
Chow-Week0+sucralose	541000	8186	Ruminococcaceae	family	3.61863
Chow-Week0+sucralose	90964	11	Staphylococcaceae	family	0.00486257
Chow-Week0+sucralose	1300	105	Streptococcaceae	family	0.0464154
Chow-Week0+sucralose	2062	3	Streptomycetaceae	family	0.00132615
Chow-Week0+sucralose	995019	125	Sutterellaceae	family	0.0552564
Chow-Week0+sucralose	649777	614	Synergistaceae	family	0.27142
Chow-Week0+sucralose	31977	33	Veillonellaceae	family	0.0145877
Chow-Week0+sucralose	189703	176	environmental samples	below_family	0.0778011
Chow-Week0+sucralose	57016	11191	environmental samples	below_family	4.947
Chow-Week0+sucralose	433334	11493	unclassified Erysipelotrichaceae	below_family	5.0805
Chow-Week0+sucralose	200630	280	unclassified Peptostreptococcaceae	below_family	0.123774
Chow-Week0+sucralose	552397	581	unclassified Ruminococcaceae	below_family	0.256832
Chow-Week0+sucralose	46123	30	Abiotrophia	genus	0.0132615
Chow-Week0+sucralose	447020	26	Adlercreutzia	genus	0.0114933
Chow-Week0+sucralose	239759	3295	Alistipes	genus	1.45656
Chow-Week0+sucralose	165779	2	Anaerococcus	genus	0.000884103
Chow-Week0+sucralose	207244	1	Anaerostipes	genus	0.000442051
Chow-Week0+sucralose	244127	1	Anaerotruncus	genus	0.000442051
Chow-Week0+sucralose	35823	144	Arthrospira	genus	0.0636554
Chow-Week0+sucralose	1380	6	Atopobium	genus	0.00265231
Chow-Week0+sucralose	1386	2	Bacillus	genus	0.000884103
Chow-Week0+sucralose	816	25534	Bacteroides	genus	11.2873
Chow-Week0+sucralose	1678	8	Bifidobacterium	genus	0.00353641
Chow-Week0+sucralose	572511	250	Blautia	genus	0.110513
Chow-Week0+sucralose	29521	229	Brachyspira	genus	0.10123
Chow-Week0+sucralose	118747	6	Bulleidia	genus	0.00265231
Chow-Week0+sucralose	830	367	Butyrivibrio	genus	0.162233
Chow-Week0+sucralose	43996	7	Catonella	genus	0.00309436
Chow-Week0+sucralose	544	1	Citrobacter	genus	0.000442051
Chow-Week0+sucralose	1485	11695	Clostridium	genus	5.16979
Chow-Week0+sucralose	33042	41	Coprococcus	genus	0.0181241
Chow-Week0+sucralose	1716	1	Corynebacterium	genus	0.000442051
Chow-Week0+sucralose	872	2	Desulfovibrio	genus	0.000884103
Chow-Week0+sucralose	39948	1	Dialister	genus	0.000442051
Chow-Week0+sucralose	189330	733	Dorea	genus	0.324024
Chow-Week0+sucralose	156973	1	Dysgonomonas	genus	0.000442051
Chow-Week0+sucralose	84111	222	Eggerthella	genus	0.0981354
Chow-Week0+sucralose	1350	1124	Enterococcus	genus	0.496866
Chow-Week0+sucralose	1730	3570	Eubacterium	genus	1.57812
Chow-Week0+sucralose	66831	1	Facklamia	genus	0.000442051
Chow-Week0+sucralose	216851	5	Faecalibacterium	genus	0.00221026
Chow-Week0+sucralose	150022	92	Finegoldia	genus	0.0406687
Chow-Week0+sucralose	117563	3	Granulicatella	genus	0.00132615
Chow-Week0+sucralose	724	1	Haemophilus	genus	0.000442051
Chow-Week0+sucralose	43994	47	Johnsonella	genus	0.0207764
Chow-Week0+sucralose	136099	1	Knoellia	genus	0.000442051
Chow-Week0+sucralose	1578	3302	Lactobacillus	genus	1.45965
Chow-Week0+sucralose	1357	1	Lactococcus	genus	0.000442051
Chow-Week0+sucralose	47670	1	Lautropia	genus	0.000442051
Chow-Week0+sucralose	906	1	Megasphaera	genus	0.000442051
Chow-Week0+sucralose	33882	1	Microbacterium	genus	0.000442051
Chow-Week0+sucralose	52225	2	Mitsuokella	genus	0.000884103
Chow-Week0+sucralose	437755	307	Moryella	genus	0.13571
Chow-Week0+sucralose	2093	2	Mycoplasma	genus	0.000884103
Chow-Week0+sucralose	482	1	Neisseria	genus	0.000442051
Chow-Week0+sucralose	265975	29	Oribacterium	genus	0.0128195
Chow-Week0+sucralose	1158	777	Oscillatoria	genus	0.343474
Chow-Week0+sucralose	459786	33	Oscillibacter	genus	0.0145877
Chow-Week0+sucralose	44249	2	Paenibacillus	genus	0.000884103
Chow-Week0+sucralose	375288	30666	Parabacteroides	genus	13.556
Chow-Week0+sucralose	577309	210	Paraprevotella	genus	0.0928308
Chow-Week0+sucralose	162289	62	Peptoniphilus	genus	0.0274072
Chow-Week0+sucralose	1257	15	Peptostreptococcus	genus	0.00663077
Chow-Week0+sucralose	836	8136	Porphyromonas	genus	3.59653
Chow-Week0+sucralose	838	10	Prevotella	genus	0.00442051
Chow-Week0+sucralose	1743	1	Propionibacterium	genus	0.000442051
Chow-Week0+sucralose	286	1	Pseudomonas	genus	0.000442051
Chow-Week0+sucralose	841	28	Roseburia	genus	0.0123774
Chow-Week0+sucralose	1263	6722	Ruminococcus	genus	2.97147
Chow-Week0+sucralose	970	5	Selenomonas	genus	0.00221026
Chow-Week0+sucralose	177971	30	Shuttleworthia	genus	0.0132615
Chow-Week0+sucralose	1569	1	Sporosarcina	genus	0.000442051
Chow-Week0+sucralose	1279	11	Staphylococcus	genus	0.00486257
Chow-Week0+sucralose	1301	85	Streptococcus	genus	0.0375744
Chow-Week0+sucralose	1883	3	Streptomyces	genus	0.00132615
Chow-Week0+sucralose	292632	9	Subdoligranulum	genus	0.00397846
Chow-Week0+sucralose	195950	4542	Tannerella	genus	2.0078
Chow-Week0+sucralose	2737	3	Vagococcus	genus	0.00132615
Chow-Week0+sucralose	46255	8	Weissella	genus	0.00353641
Chow-Week0+sucralose	167971	85	environmental samples	below_genus	0.0375744
Chow-Week0+sucralose	59619	5370	environmental samples	below_genus	2.37382
Chow-Week0+sucralose	84372	2844	environmental samples	below_genus	1.25719
Chow-Week0+sucralose	89312	5	environmental samples	below_genus	0.00221026
Chow-Week0+sucralose	134245	7053	environmental samples	below_genus	3.11779
Chow-Week0+sucralose	671232	3	Streptococcus anginosus group	species_group	0.00132615
Chow-Week0+sucralose	1491	1	Clostridium botulinum	species	0.000442051
Chow-Week0+sucralose	1584	8	Lactobacillus delbrueckii	species	0.00353641
Chow-Week0+sucralose	246432	3	Staphylococcus equorum	species	0.00132615
Chow-Week0+sucralose	445335	1	Clostridium botulinum NCTC 2916	below_species	0.000442051
Chow-Week0+sucralose	2	202392	Bacteria	superkingdom	100
Chow-Week0+sucralose	48479	505	environmental samples	below_superkingdom	0.249516
Chow-Week0+sucralose	2323	7380	unclassified Bacteria	below_superkingdom	3.64639
Chow-Week0+sucralose	49928	7335	unclassified Bacteria (miscellaneous)	below_below_superkingdom	3.62416
Chow-Week0+sucralose	31986	1	unclassified Gram-positive bacteria	below_below_superkingdom	0.000494091
Chow-Week0+sucralose	51666	1	environmental samples	below_below_below_superkingdom	0.000494091
Chow-Week0+sucralose	68336	107169	Bacteroidetes/Chlorobi group	superphylum	52.9512
Chow-Week0+sucralose	51290	10126	Chlamydiae/Verrucomicrobia group	superphylum	5.00316
Chow-Week0+sucralose	131550	1	Fibrobacteres/Acidobacteria group	superphylum	0.000494091
Chow-Week0+sucralose	57723	1	Acidobacteria	phylum	0.000494091
Chow-Week0+sucralose	201174	7149	Actinobacteria	phylum	3.53225
Chow-Week0+sucralose	976	107161	Bacteroidetes	phylum	52.9473
Chow-Week0+sucralose	95818	27	Candidatus Saccharibacteria	phylum	0.0133404
Chow-Week0+sucralose	200795	32	Chloroflexi	phylum	0.0158109
Chow-Week0+sucralose	1117	2622	Cyanobacteria	phylum	1.29551
Chow-Week0+sucralose	1239	61986	Firmicutes	phylum	30.6267
Chow-Week0+sucralose	1224	2798	Proteobacteria	phylum	1.38247
Chow-Week0+sucralose	203691	289	Spirochaetes	phylum	0.142792
Chow-Week0+sucralose	508458	702	Synergistetes	phylum	0.346852
Chow-Week0+sucralose	544448	1	Tenericutes	phylum	0.000494091
Chow-Week0+sucralose	95900	27	environmental samples	below_phylum	0.0133404
Chow-Week0+sucralose	68525	2538	delta/epsilon subdivisions	subphylum	1.254
Chow-Week0+sucralose	204432	1	Acidobacteriia	class	0.000494091
Chow-Week0+sucralose	1760	7149	Actinobacteria	class	3.53225
Chow-Week0+sucralose	28211	48	Alphaproteobacteria	class	0.0237164
Chow-Week0+sucralose	91061	1565	Bacilli	class	0.773252
Chow-Week0+sucralose	200643	107159	Bacteroidia	class	52.9463
Chow-Week0+sucralose	28216	199	Betaproteobacteria	class	0.098324
Chow-Week0+sucralose	186801	54659	Clostridia	class	27.0065
Chow-Week0+sucralose	28221	433	Deltaproteobacteria	class	0.213941
Chow-Week0+sucralose	29547	1126	Epsilonproteobacteria	class	0.556346
Chow-Week0+sucralose	526524	5705	Erysipelotrichia	class	2.81879
Chow-Week0+sucralose	117743	2	Flavobacteriia	class	0.000988181
Chow-Week0+sucralose	1236	10	Gammaproteobacteria	class	0.00494091
Chow-Week0+sucralose	31969	1	Mollicutes	class	0.000494091
Chow-Week0+sucralose	909932	14	Negativicutes	class	0.00691727
Chow-Week0+sucralose	203692	289	Spirochaetia	class	0.142792
Chow-Week0+sucralose	649775	528	Synergistia	class	0.26088
Chow-Week0+sucralose	218638	207	environmental samples	below_class	0.102277
Chow-Week0+sucralose	118884	6	unclassified Gammaproteobacteria	below_class	0.00296454
Chow-Week0+sucralose	85003	156	Actinobacteridae	subclass	0.0770781
Chow-Week0+sucralose	84998	6988	Coriobacteridae	subclass	3.45271
Chow-Week0+sucralose	1301283	2620	Oscillatoriophycideae	subclass	1.29452
Chow-Week0+sucralose	84995	3	Rubrobacteridae	subclass	0.00148227
Chow-Week0+sucralose	204433	1	Acidobacteriales	order	0.000494091
Chow-Week0+sucralose	2037	128	Actinomycetales	order	0.0632436
Chow-Week0+sucralose	1385	15	Bacillales	order	0.00741136
Chow-Week0+sucralose	171549	107159	Bacteroidales	order	52.9463
Chow-Week0+sucralose	85004	28	Bifidobacteriales	order	0.0138345
Chow-Week0+sucralose	80840	199	Burkholderiales	order	0.098324
Chow-Week0+sucralose	186802	54017	Clostridiales	order	26.6893
Chow-Week0+sucralose	84999	6988	Coriobacteriales	order	3.45271
Chow-Week0+sucralose	213115	433	Desulfovibrionales	order	0.213941
Chow-Week0+sucralose	91347	4	Enterobacteriales	order	0.00197636
Chow-Week0+sucralose	526525	5690	Erysipelotrichales	order	2.81138
Chow-Week0+sucralose	200644	2	Flavobacteriales	order	0.000988181
Chow-Week0+sucralose	186826	1548	Lactobacillales	order	0.764852
Chow-Week0+sucralose	2085	1	Mycoplasmatales	order	0.000494091
Chow-Week0+sucralose	1150	2620	Oscillatoriales	order	1.29452
Chow-Week0+sucralose	356	1	Rhizobiales	order	0.000494091
Chow-Week0+sucralose	909929	14	Selenomonadales	order	0.00691727
Chow-Week0+sucralose	136	289	Spirochaetales	order	0.142792
Chow-Week0+sucralose	649776	528	Synergistales	order	0.26088
Chow-Week0+sucralose	539002	5	Bacillales incertae sedis	below_order	0.00247045
Chow-Week0+sucralose	538999	11	Clostridiales incertae sedis	below_order	0.005435
Chow-Week0+sucralose	50559	3	environmental samples	below_order	0.00148227
Chow-Week0+sucralose	189693	36768	environmental samples	below_order	18.1667
Chow-Week0+sucralose	186813	3528	unclassified Clostridiales	below_order	1.74315
Chow-Week0+sucralose	539738	4	Bacillales Family XI. Incertae Sedis	below_below_order	0.00197636
Chow-Week0+sucralose	39779	3502	unclassified Clostridiales (miscellaneous)	below_below_order	1.73031
Chow-Week0+sucralose	85005	1	Actinomycineae	suborder	0.000494091
Chow-Week0+sucralose	255727	6988	Coriobacterineae	suborder	3.45271
Chow-Week0+sucralose	85007	2	Corynebacterineae	suborder	0.000988181
Chow-Week0+sucralose	85006	3	Micrococcineae	suborder	0.00148227
Chow-Week0+sucralose	85009	3	Propionibacterineae	suborder	0.00148227
Chow-Week0+sucralose	85011	1	Streptomycineae	suborder	0.000494091
Chow-Week0+sucralose	85012	1	Streptosporangineae	suborder	0.000494091
Chow-Week0+sucralose	204434	1	Acidobacteriaceae	family	0.000494091
Chow-Week0+sucralose	2049	1	Actinomycetaceae	family	0.000494091
Chow-Week0+sucralose	186827	5	Aerococcaceae	family	0.00247045
Chow-Week0+sucralose	815	24376	Bacteroidaceae	family	12.044
Chow-Week0+sucralose	31953	28	Bifidobacteriaceae	family	0.0138345
Chow-Week0+sucralose	143786	285	Brachyspiraceae	family	0.140816
Chow-Week0+sucralose	119060	55	Burkholderiaceae	family	0.027175
Chow-Week0+sucralose	186828	1	Carnobacteriaceae	family	0.000494091
Chow-Week0+sucralose	990719	800	Christensenellaceae	family	0.395273
Chow-Week0+sucralose	31979	18961	Clostridiaceae	family	9.36845
Chow-Week0+sucralose	543310	11	Clostridiales Family XI. Incertae Sedis	family	0.005435
Chow-Week0+sucralose	84107	4640	Coriobacteriaceae	family	2.29258
Chow-Week0+sucralose	194924	433	Desulfovibrionaceae	family	0.213941
Chow-Week0+sucralose	543	4	Enterobacteriaceae	family	0.00197636
Chow-Week0+sucralose	81852	213	Enterococcaceae	family	0.105241
Chow-Week0+sucralose	128827	5690	Erysipelotrichaceae	family	2.81138
Chow-Week0+sucralose	186806	8053	Eubacteriaceae	family	3.97891
Chow-Week0+sucralose	49546	2	Flavobacteriaceae	family	0.000988181
Chow-Week0+sucralose	186803	4501	Lachnospiraceae	family	2.2239
Chow-Week0+sucralose	33958	1246	Lactobacillaceae	family	0.615637
Chow-Week0+sucralose	81850	5	Leuconostocaceae	family	0.00247045
Chow-Week0+sucralose	85023	1	Microbacteriaceae	family	0.000494091
Chow-Week0+sucralose	1268	2	Micrococcaceae	family	0.000988181
Chow-Week0+sucralose	2092	1	Mycoplasmataceae	family	0.000494091
Chow-Week0+sucralose	216572	57	Oscillospiraceae	family	0.0281632
Chow-Week0+sucralose	186822	6	Paenibacillaceae	family	0.00296454
Chow-Week0+sucralose	186807	8	Peptococcaceae	family	0.00395273
Chow-Week0+sucralose	186804	427	Peptostreptococcaceae	family	0.210977
Chow-Week0+sucralose	69277	1	Phyllobacteriaceae	family	0.000494091
Chow-Week0+sucralose	186818	1	Planococcaceae	family	0.000494091
Chow-Week0+sucralose	171551	41843	Porphyromonadaceae	family	20.6742
Chow-Week0+sucralose	171552	37	Prevotellaceae	family	0.0182814
Chow-Week0+sucralose	31957	3	Propionibacteriaceae	family	0.00148227
Chow-Week0+sucralose	171550	821	Rikenellaceae	family	0.405648
Chow-Week0+sucralose	541000	7407	Ruminococcaceae	family	3.65973
Chow-Week0+sucralose	90964	3	Staphylococcaceae	family	0.00148227
Chow-Week0+sucralose	1300	75	Streptococcaceae	family	0.0370568
Chow-Week0+sucralose	2062	1	Streptomycetaceae	family	0.000494091
Chow-Week0+sucralose	2004	1	Streptosporangiaceae	family	0.000494091
Chow-Week0+sucralose	995019	143	Sutterellaceae	family	0.070655
Chow-Week0+sucralose	649777	528	Synergistaceae	family	0.26088
Chow-Week0+sucralose	31977	14	Veillonellaceae	family	0.00691727
Chow-Week0+sucralose	189703	469	environmental samples	below_family	0.231729
Chow-Week0+sucralose	57016	2406	environmental samples	below_family	1.18878
Chow-Week0+sucralose	433334	5434	unclassified Erysipelotrichaceae	below_family	2.68489
Chow-Week0+sucralose	200630	417	unclassified Peptostreptococcaceae	below_family	0.206036
Chow-Week0+sucralose	552397	430	unclassified Ruminococcaceae	below_family	0.212459
Chow-Week0+sucralose	46123	4	Abiotrophia	genus	0.00197636
Chow-Week0+sucralose	1654	1	Actinomyces	genus	0.000494091
Chow-Week0+sucralose	447020	24	Adlercreutzia	genus	0.0118582
Chow-Week0+sucralose	239759	816	Alistipes	genus	0.403178
Chow-Week0+sucralose	207244	12	Anaerostipes	genus	0.00592909
Chow-Week0+sucralose	244127	25	Anaerotruncus	genus	0.0123523
Chow-Week0+sucralose	35823	341	Arthrospira	genus	0.168485
Chow-Week0+sucralose	1380	18	Atopobium	genus	0.00889363
Chow-Week0+sucralose	816	21965	Bacteroides	genus	10.8527
Chow-Week0+sucralose	1678	27	Bifidobacterium	genus	0.0133404
Chow-Week0+sucralose	572511	99	Blautia	genus	0.048915
Chow-Week0+sucralose	29521	285	Brachyspira	genus	0.140816
Chow-Week0+sucralose	118747	15	Bulleidia	genus	0.00741136
Chow-Week0+sucralose	830	396	Butyrivibrio	genus	0.19566
Chow-Week0+sucralose	1016	1	Capnocytophaga	genus	0.000494091
Chow-Week0+sucralose	43996	43	Catonella	genus	0.0212459
Chow-Week0+sucralose	59732	1	Chryseobacterium	genus	0.000494091
Chow-Week0+sucralose	1485	17867	Clostridium	genus	8.82792
Chow-Week0+sucralose	33042	71	Coprococcus	genus	0.0350804
Chow-Week0+sucralose	872	5	Desulfovibrio	genus	0.00247045
Chow-Week0+sucralose	39948	2	Dialister	genus	0.000988181
Chow-Week0+sucralose	189330	651	Dorea	genus	0.321653
Chow-Week0+sucralose	156973	1	Dysgonomonas	genus	0.000494091
Chow-Week0+sucralose	84111	274	Eggerthella	genus	0.135381
Chow-Week0+sucralose	1350	213	Enterococcus	genus	0.105241
Chow-Week0+sucralose	1730	8003	Eubacterium	genus	3.95421
Chow-Week0+sucralose	66831	1	Facklamia	genus	0.000494091
Chow-Week0+sucralose	216851	10	Faecalibacterium	genus	0.00494091
Chow-Week0+sucralose	150022	2	Finegoldia	genus	0.000988181
Chow-Week0+sucralose	1378	4	Gemella	genus	0.00197636
Chow-Week0+sucralose	117563	1	Granulicatella	genus	0.000494091
Chow-Week0+sucralose	43994	116	Johnsonella	genus	0.0573145
Chow-Week0+sucralose	1578	1246	Lactobacillus	genus	0.615637
Chow-Week0+sucralose	1357	4	Lactococcus	genus	0.00197636
Chow-Week0+sucralose	906	1	Megasphaera	genus	0.000494091
Chow-Week0+sucralose	68287	1	Mesorhizobium	genus	0.000494091
Chow-Week0+sucralose	33882	1	Microbacterium	genus	0.000494091
Chow-Week0+sucralose	1269	1	Micrococcus	genus	0.000494091
Chow-Week0+sucralose	52225	2	Mitsuokella	genus	0.000988181
Chow-Week0+sucralose	437755	140	Moryella	genus	0.0691727
Chow-Week0+sucralose	2093	1	Mycoplasma	genus	0.000494091
Chow-Week0+sucralose	265975	18	Oribacterium	genus	0.00889363
Chow-Week0+sucralose	1158	2273	Oscillatoria	genus	1.12307
Chow-Week0+sucralose	459786	57	Oscillibacter	genus	0.0281632
Chow-Week0+sucralose	44249	6	Paenibacillus	genus	0.00296454
Chow-Week0+sucralose	375288	22127	Parabacteroides	genus	10.9327
Chow-Week0+sucralose	577309	19	Paraprevotella	genus	0.00938772
Chow-Week0+sucralose	162289	9	Peptoniphilus	genus	0.00444682
Chow-Week0+sucralose	1257	8	Peptostreptococcus	genus	0.00395273
Chow-Week0+sucralose	836	5336	Porphyromonas	genus	2.63647
Chow-Week0+sucralose	838	17	Prevotella	genus	0.00839954
Chow-Week0+sucralose	1743	3	Propionibacterium	genus	0.00148227
Chow-Week0+sucralose	841	95	Roseburia	genus	0.0469386
Chow-Week0+sucralose	32207	1	Rothia	genus	0.000494091
Chow-Week0+sucralose	1263	4346	Ruminococcus	genus	2.14732
Chow-Week0+sucralose	177971	15	Shuttleworthia	genus	0.00741136
Chow-Week0+sucralose	1569	1	Sporosarcina	genus	0.000494091
Chow-Week0+sucralose	1279	3	Staphylococcus	genus	0.00148227
Chow-Week0+sucralose	1301	66	Streptococcus	genus	0.03261
Chow-Week0+sucralose	1883	1	Streptomyces	genus	0.000494091
Chow-Week0+sucralose	292632	23	Subdoligranulum	genus	0.0113641
Chow-Week0+sucralose	40544	1	Sutterella	genus	0.000494091
Chow-Week0+sucralose	195950	8658	Tannerella	genus	4.27784
Chow-Week0+sucralose	191303	2	Turicibacter	genus	0.000988181
Chow-Week0+sucralose	29465	1	Veillonella	genus	0.000494091
Chow-Week0+sucralose	46255	4	Weissella	genus	0.00197636
Chow-Week0+sucralose	167971	3	environmental samples	below_genus	0.00148227
Chow-Week0+sucralose	59619	3061	environmental samples	below_genus	1.51241
Chow-Week0+sucralose	134213	1	environmental samples	below_genus	0.000494091
Chow-Week0+sucralose	84372	7100	environmental samples	below_genus	3.50804
Chow-Week0+sucralose	134245	4320	environmental samples	below_genus	2.13447
Chow-Week0+sucralose	1491	2	Clostridium botulinum	species	0.000988181
Chow-Week0+sucralose	1584	1	Lactobacillus delbrueckii	species	0.000494091
Chow-Week0+sucralose	246432	1	Staphylococcus equorum	species	0.000494091
Chow-Week0+sucralose	445335	2	Clostridium botulinum NCTC 2916	below_species	0.000988181
Chow-Week0+sucralose	2	201341	Bacteria	superkingdom	100
Chow-Week0+sucralose	48479	987	environmental samples	below_superkingdom	0.490213
Chow-Week0+sucralose	2323	4119	unclassified Bacteria	below_superkingdom	2.04578
Chow-Week0+sucralose	49928	3780	unclassified Bacteria (miscellaneous)	below_below_superkingdom	1.87741
Chow-Week0+sucralose	68336	126358	Bacteroidetes/Chlorobi group	superphylum	62.7582
Chow-Week0+sucralose	51290	16310	Chlamydiae/Verrucomicrobia group	superphylum	8.10068
Chow-Week0+sucralose	201174	6047	Actinobacteria	phylum	3.00336
Chow-Week0+sucralose	976	126348	Bacteroidetes	phylum	62.7532
Chow-Week0+sucralose	95818	312	Candidatus Saccharibacteria	phylum	0.154961
Chow-Week0+sucralose	200795	60	Chloroflexi	phylum	0.0298002
Chow-Week0+sucralose	1117	2238	Cyanobacteria	phylum	1.11155
Chow-Week0+sucralose	1239	39732	Firmicutes	phylum	19.7337
Chow-Week0+sucralose	32066	2	Fusobacteria	phylum	0.00099334
Chow-Week0+sucralose	1224	2156	Proteobacteria	phylum	1.07082
Chow-Week0+sucralose	203691	253	Spirochaetes	phylum	0.125657
Chow-Week0+sucralose	508458	1325	Synergistetes	phylum	0.658088
Chow-Week0+sucralose	544448	1	Tenericutes	phylum	0.00049667
Chow-Week0+sucralose	135062	1	environmental samples	below_phylum	0.00049667
Chow-Week0+sucralose	95900	312	environmental samples	below_phylum	0.154961
Chow-Week0+sucralose	68525	1822	delta/epsilon subdivisions	subphylum	0.904932
Chow-Week0+sucralose	1760	6047	Actinobacteria	class	3.00336
Chow-Week0+sucralose	28211	103	Alphaproteobacteria	class	0.051157
Chow-Week0+sucralose	91061	1327	Bacilli	class	0.659081
Chow-Week0+sucralose	200643	126346	Bacteroidia	class	62.7522
Chow-Week0+sucralose	28216	172	Betaproteobacteria	class	0.0854272
Chow-Week0+sucralose	186801	29557	Clostridia	class	14.6801
Chow-Week0+sucralose	28221	40	Deltaproteobacteria	class	0.0198668
Chow-Week0+sucralose	29547	1160	Epsilonproteobacteria	class	0.576137
Chow-Week0+sucralose	526524	8529	Erysipelotrichia	class	4.2361
Chow-Week0+sucralose	117743	2	Flavobacteriia	class	0.00099334
Chow-Week0+sucralose	203490	1	Fusobacteriia	class	0.00049667
Chow-Week0+sucralose	1236	53	Gammaproteobacteria	class	0.0263235
Chow-Week0+sucralose	31969	1	Mollicutes	class	0.00049667
Chow-Week0+sucralose	909932	32	Negativicutes	class	0.0158934
Chow-Week0+sucralose	203692	253	Spirochaetia	class	0.125657
Chow-Week0+sucralose	649775	964	Synergistia	class	0.47879
Chow-Week0+sucralose	118884	50	unclassified Gammaproteobacteria	below_class	0.0248335
Chow-Week0+sucralose	85003	237	Actinobacteridae	subclass	0.117711
Chow-Week0+sucralose	84998	5804	Coriobacteridae	subclass	2.88267
Chow-Week0+sucralose	1301283	2236	Oscillatoriophycideae	subclass	1.11055
Chow-Week0+sucralose	84995	3	Rubrobacteridae	subclass	0.00149001
Chow-Week0+sucralose	2037	226	Actinomycetales	order	0.112247
Chow-Week0+sucralose	1385	8	Bacillales	order	0.00397336
Chow-Week0+sucralose	171549	126346	Bacteroidales	order	62.7522
Chow-Week0+sucralose	85004	11	Bifidobacteriales	order	0.00546337
Chow-Week0+sucralose	80840	171	Burkholderiales	order	0.0849305
Chow-Week0+sucralose	186802	29529	Clostridiales	order	14.6662
Chow-Week0+sucralose	84999	5804	Coriobacteriales	order	2.88267
Chow-Week0+sucralose	213115	40	Desulfovibrionales	order	0.0198668
Chow-Week0+sucralose	91347	1	Enterobacteriales	order	0.00049667
Chow-Week0+sucralose	526525	8491	Erysipelotrichales	order	4.21722
Chow-Week0+sucralose	200644	2	Flavobacteriales	order	0.00099334
Chow-Week0+sucralose	203491	1	Fusobacteriales	order	0.00049667
Chow-Week0+sucralose	186826	1316	Lactobacillales	order	0.653617
Chow-Week0+sucralose	2085	1	Mycoplasmatales	order	0.00049667
Chow-Week0+sucralose	206351	1	Neisseriales	order	0.00049667
Chow-Week0+sucralose	1150	2236	Oscillatoriales	order	1.11055
Chow-Week0+sucralose	135625	1	Pasteurellales	order	0.00049667
Chow-Week0+sucralose	909929	32	Selenomonadales	order	0.0158934
Chow-Week0+sucralose	136	253	Spirochaetales	order	0.125657
Chow-Week0+sucralose	649776	964	Synergistales	order	0.47879
Chow-Week0+sucralose	539002	6	Bacillales incertae sedis	below_order	0.00298002
Chow-Week0+sucralose	538999	33	Clostridiales incertae sedis	below_order	0.0163901
Chow-Week0+sucralose	50559	2	environmental samples	below_order	0.00099334
Chow-Week0+sucralose	189693	39244	environmental samples	below_order	19.4913
Chow-Week0+sucralose	186813	2523	unclassified Clostridiales	below_order	1.2531
Chow-Week0+sucralose	539738	5	Bacillales Family XI. Incertae Sedis	below_below_order	0.00248335
Chow-Week0+sucralose	39779	2482	unclassified Clostridiales (miscellaneous)	below_below_order	1.23273
Chow-Week0+sucralose	85005	1	Actinomycineae	suborder	0.00049667
Chow-Week0+sucralose	255727	5804	Coriobacterineae	suborder	2.88267
Chow-Week0+sucralose	85006	2	Micrococcineae	suborder	0.00099334
Chow-Week0+sucralose	85011	1	Streptomycineae	suborder	0.00049667
Chow-Week0+sucralose	2049	1	Actinomycetaceae	family	0.00049667
Chow-Week0+sucralose	186827	11	Aerococcaceae	family	0.00546337
Chow-Week0+sucralose	815	21113	Bacteroidaceae	family	10.4862
Chow-Week0+sucralose	31953	11	Bifidobacteriaceae	family	0.00546337
Chow-Week0+sucralose	143786	252	Brachyspiraceae	family	0.125161
Chow-Week0+sucralose	119060	43	Burkholderiaceae	family	0.0213568
Chow-Week0+sucralose	990719	491	Christensenellaceae	family	0.243865
Chow-Week0+sucralose	31979	11478	Clostridiaceae	family	5.70078
Chow-Week0+sucralose	543310	33	Clostridiales Family XI. Incertae Sedis	family	0.0163901
Chow-Week0+sucralose	84107	5094	Coriobacteriaceae	family	2.53004
Chow-Week0+sucralose	194924	40	Desulfovibrionaceae	family	0.0198668
Chow-Week0+sucralose	543	1	Enterobacteriaceae	family	0.00049667
Chow-Week0+sucralose	81852	385	Enterococcaceae	family	0.191218
Chow-Week0+sucralose	128827	8491	Erysipelotrichaceae	family	4.21722
Chow-Week0+sucralose	186806	3317	Eubacteriaceae	family	1.64745
Chow-Week0+sucralose	49546	2	Flavobacteriaceae	family	0.00099334
Chow-Week0+sucralose	203492	1	Fusobacteriaceae	family	0.00049667
Chow-Week0+sucralose	186803	2030	Lachnospiraceae	family	1.00824
Chow-Week0+sucralose	33958	835	Lactobacillaceae	family	0.414719
Chow-Week0+sucralose	81850	2	Leuconostocaceae	family	0.00099334
Chow-Week0+sucralose	85023	2	Microbacteriaceae	family	0.00099334
Chow-Week0+sucralose	2092	1	Mycoplasmataceae	family	0.00049667
Chow-Week0+sucralose	481	1	Neisseriaceae	family	0.00049667
Chow-Week0+sucralose	216572	25	Oscillospiraceae	family	0.0124167
Chow-Week0+sucralose	186822	1	Paenibacillaceae	family	0.00049667
Chow-Week0+sucralose	712	1	Pasteurellaceae	family	0.00049667
Chow-Week0+sucralose	186807	3	Peptococcaceae	family	0.00149001
Chow-Week0+sucralose	186804	492	Peptostreptococcaceae	family	0.244362
Chow-Week0+sucralose	171551	57383	Porphyromonadaceae	family	28.5004
Chow-Week0+sucralose	171552	88	Prevotellaceae	family	0.0437069
Chow-Week0+sucralose	171550	2659	Rikenellaceae	family	1.32065
Chow-Week0+sucralose	541000	4752	Ruminococcaceae	family	2.36018
Chow-Week0+sucralose	90964	1	Staphylococcaceae	family	0.00049667
Chow-Week0+sucralose	1300	81	Streptococcaceae	family	0.0402303
Chow-Week0+sucralose	2062	1	Streptomycetaceae	family	0.00049667
Chow-Week0+sucralose	995019	122	Sutterellaceae	family	0.0605937
Chow-Week0+sucralose	649777	964	Synergistaceae	family	0.47879
Chow-Week0+sucralose	31977	32	Veillonellaceae	family	0.0158934
Chow-Week0+sucralose	189703	206	environmental samples	below_family	0.102314
Chow-Week0+sucralose	57016	3984	environmental samples	below_family	1.97873
Chow-Week0+sucralose	433334	7219	unclassified Erysipelotrichaceae	below_family	3.58546
Chow-Week0+sucralose	61432	1	unclassified Flavobacteriaceae	below_family	0.00049667
Chow-Week0+sucralose	200630	461	unclassified Peptostreptococcaceae	below_family	0.228965
Chow-Week0+sucralose	552397	374	unclassified Ruminococcaceae	below_family	0.185755
Chow-Week0+sucralose	46123	9	Abiotrophia	genus	0.00447003
Chow-Week0+sucralose	1654	1	Actinomyces	genus	0.00049667
Chow-Week0+sucralose	447020	27	Adlercreutzia	genus	0.0134101
Chow-Week0+sucralose	1375	1	Aerococcus	genus	0.00049667
Chow-Week0+sucralose	239759	2646	Alistipes	genus	1.31419
Chow-Week0+sucralose	165779	1	Anaerococcus	genus	0.00049667
Chow-Week0+sucralose	207244	32	Anaerostipes	genus	0.0158934
Chow-Week0+sucralose	244127	24	Anaerotruncus	genus	0.0119201
Chow-Week0+sucralose	35823	161	Arthrospira	genus	0.0799638
Chow-Week0+sucralose	1380	10	Atopobium	genus	0.0049667
Chow-Week0+sucralose	816	17117	Bacteroides	genus	8.5015
Chow-Week0+sucralose	1678	11	Bifidobacterium	genus	0.00546337
Chow-Week0+sucralose	572511	125	Blautia	genus	0.0620837
Chow-Week0+sucralose	29521	252	Brachyspira	genus	0.125161
Chow-Week0+sucralose	118747	11	Bulleidia	genus	0.00546337
Chow-Week0+sucralose	830	160	Butyrivibrio	genus	0.0794672
Chow-Week0+sucralose	1016	1	Capnocytophaga	genus	0.00049667
Chow-Week0+sucralose	43996	9	Catonella	genus	0.00447003
Chow-Week0+sucralose	1485	10811	Clostridium	genus	5.3695
Chow-Week0+sucralose	33042	84	Coprococcus	genus	0.0417203
Chow-Week0+sucralose	872	3	Desulfovibrio	genus	0.00149001
Chow-Week0+sucralose	39948	2	Dialister	genus	0.00099334
Chow-Week0+sucralose	189330	166	Dorea	genus	0.0824472
Chow-Week0+sucralose	84111	209	Eggerthella	genus	0.103804
Chow-Week0+sucralose	1350	383	Enterococcus	genus	0.190225
Chow-Week0+sucralose	1730	3296	Eubacterium	genus	1.63702
Chow-Week0+sucralose	216851	9	Faecalibacterium	genus	0.00447003
Chow-Week0+sucralose	150022	23	Finegoldia	genus	0.0114234
Chow-Week0+sucralose	848	1	Fusobacterium	genus	0.00049667
Chow-Week0+sucralose	1378	5	Gemella	genus	0.00248335
Chow-Week0+sucralose	724	1	Haemophilus	genus	0.00049667
Chow-Week0+sucralose	61170	2	Holdemania	genus	0.00099334
Chow-Week0+sucralose	43994	31	Johnsonella	genus	0.0153968
Chow-Week0+sucralose	1578	835	Lactobacillus	genus	0.414719
Chow-Week0+sucralose	1357	4	Lactococcus	genus	0.00198668
Chow-Week0+sucralose	906	1	Megasphaera	genus	0.00049667
Chow-Week0+sucralose	33882	1	Microbacterium	genus	0.00049667
Chow-Week0+sucralose	52225	1	Mitsuokella	genus	0.00049667
Chow-Week0+sucralose	437755	147	Moryella	genus	0.0730105
Chow-Week0+sucralose	2093	1	Mycoplasma	genus	0.00049667
Chow-Week0+sucralose	482	1	Neisseria	genus	0.00049667
Chow-Week0+sucralose	265975	8	Oribacterium	genus	0.00397336
Chow-Week0+sucralose	1158	2062	Oscillatoria	genus	1.02413
Chow-Week0+sucralose	459786	25	Oscillibacter	genus	0.0124167
Chow-Week0+sucralose	44249	1	Paenibacillus	genus	0.00049667
Chow-Week0+sucralose	375288	24144	Parabacteroides	genus	11.9916
Chow-Week0+sucralose	577309	65	Paraprevotella	genus	0.0322835
Chow-Week0+sucralose	162289	9	Peptoniphilus	genus	0.00447003
Chow-Week0+sucralose	1257	17	Peptostreptococcus	genus	0.00844339
Chow-Week0+sucralose	836	21021	Porphyromonas	genus	10.4405
Chow-Week0+sucralose	838	22	Prevotella	genus	0.0109267
Chow-Week0+sucralose	841	28	Roseburia	genus	0.0139068
Chow-Week0+sucralose	1263	3123	Ruminococcus	genus	1.5511
Chow-Week0+sucralose	970	13	Selenomonas	genus	0.00645671
Chow-Week0+sucralose	177971	12	Shuttleworthia	genus	0.00596004
Chow-Week0+sucralose	84108	3	Slackia	genus	0.00149001
Chow-Week0+sucralose	1279	1	Staphylococcus	genus	0.00049667
Chow-Week0+sucralose	1301	70	Streptococcus	genus	0.0347669
Chow-Week0+sucralose	1883	1	Streptomyces	genus	0.00049667
Chow-Week0+sucralose	292632	6	Subdoligranulum	genus	0.00298002
Chow-Week0+sucralose	40544	2	Sutterella	genus	0.00099334
Chow-Week0+sucralose	195950	6515	Tannerella	genus	3.2358
Chow-Week0+sucralose	191303	541	Turicibacter	genus	0.268698
Chow-Week0+sucralose	29465	5	Veillonella	genus	0.00248335
Chow-Week0+sucralose	46255	2	Weissella	genus	0.00099334
Chow-Week0+sucralose	167971	17	environmental samples	below_genus	0.00844339
Chow-Week0+sucralose	59619	3232	environmental samples	below_genus	1.60524
Chow-Week0+sucralose	134213	1	environmental samples	below_genus	0.00049667
Chow-Week0+sucralose	84372	2652	environmental samples	below_genus	1.31717
Chow-Week0+sucralose	89312	13	environmental samples	below_genus	0.00645671
Chow-Week0+sucralose	134245	20541	environmental samples	below_genus	10.2021
Chow-Week0+sucralose	1584	1	Lactobacillus delbrueckii	species	0.00049667
Chow-Week0+sucralose	2	182415	Bacteria	superkingdom	100
Chow-Week0+sucralose	48479	2007	environmental samples	below_superkingdom	1.10024
Chow-Week0+sucralose	2323	3407	unclassified Bacteria	below_superkingdom	1.86772
Chow-Week0+sucralose	49928	3024	unclassified Bacteria (miscellaneous)	below_below_superkingdom	1.65776
Chow-Week0+sucralose	68336	97580	Bacteroidetes/Chlorobi group	superphylum	53.4934
Chow-Week0+sucralose	51290	15903	Chlamydiae/Verrucomicrobia group	superphylum	8.71803
Chow-Week0+sucralose	201174	8094	Actinobacteria	phylum	4.43714
Chow-Week0+sucralose	976	97568	Bacteroidetes	phylum	53.4868
Chow-Week0+sucralose	95818	316	Candidatus Saccharibacteria	phylum	0.173231
Chow-Week0+sucralose	200795	292	Chloroflexi	phylum	0.160075
Chow-Week0+sucralose	1117	3569	Cyanobacteria	phylum	1.95653
Chow-Week0+sucralose	1239	42504	Firmicutes	phylum	23.3007
Chow-Week0+sucralose	1224	4282	Proteobacteria	phylum	2.34739
Chow-Week0+sucralose	203691	556	Spirochaetes	phylum	0.304799
Chow-Week0+sucralose	508458	1363	Synergistetes	phylum	0.747197
Chow-Week0+sucralose	544448	6	Tenericutes	phylum	0.0032892
Chow-Week0+sucralose	95900	316	environmental samples	below_phylum	0.173231
Chow-Week0+sucralose	68525	2447	delta/epsilon subdivisions	subphylum	1.34145
Chow-Week0+sucralose	1760	8094	Actinobacteria	class	4.43714
Chow-Week0+sucralose	28211	1356	Alphaproteobacteria	class	0.74336
Chow-Week0+sucralose	91061	459	Bacilli	class	0.251624
Chow-Week0+sucralose	200643	97566	Bacteroidia	class	53.4857
Chow-Week0+sucralose	28216	139	Betaproteobacteria	class	0.0761999
Chow-Week0+sucralose	186801	37081	Clostridia	class	20.3278
Chow-Week0+sucralose	28221	163	Deltaproteobacteria	class	0.0893567
Chow-Week0+sucralose	29547	2055	Epsilonproteobacteria	class	1.12655
Chow-Week0+sucralose	526524	4785	Erysipelotrichia	class	2.62314
Chow-Week0+sucralose	117743	2	Flavobacteriia	class	0.0010964
Chow-Week0+sucralose	1236	324	Gammaproteobacteria	class	0.177617
Chow-Week0+sucralose	31969	6	Mollicutes	class	0.0032892
Chow-Week0+sucralose	909932	42	Negativicutes	class	0.0230244
Chow-Week0+sucralose	203692	556	Spirochaetia	class	0.304799
Chow-Week0+sucralose	649775	924	Synergistia	class	0.506537
Chow-Week0+sucralose	218638	6	environmental samples	below_class	0.0032892
Chow-Week0+sucralose	118884	306	unclassified Gammaproteobacteria	below_class	0.167749
Chow-Week0+sucralose	85003	428	Actinobacteridae	subclass	0.23463
Chow-Week0+sucralose	84998	7660	Coriobacteridae	subclass	4.19922
Chow-Week0+sucralose	1301283	3569	Oscillatoriophycideae	subclass	1.95653
Chow-Week0+sucralose	84995	4	Rubrobacteridae	subclass	0.0021928
Chow-Week0+sucralose	2037	203	Actinomycetales	order	0.111285
Chow-Week0+sucralose	1385	10	Bacillales	order	0.00548201
Chow-Week0+sucralose	171549	97566	Bacteroidales	order	53.4857
Chow-Week0+sucralose	85004	222	Bifidobacteriales	order	0.121701
Chow-Week0+sucralose	80840	139	Burkholderiales	order	0.0761999
Chow-Week0+sucralose	186802	37063	Clostridiales	order	20.318
Chow-Week0+sucralose	84999	7660	Coriobacteriales	order	4.19922
Chow-Week0+sucralose	213115	163	Desulfovibrionales	order	0.0893567
Chow-Week0+sucralose	91347	14	Enterobacteriales	order	0.00767481
Chow-Week0+sucralose	526525	4564	Erysipelotrichales	order	2.50199
Chow-Week0+sucralose	200644	2	Flavobacteriales	order	0.0010964
Chow-Week0+sucralose	186826	449	Lactobacillales	order	0.246142
Chow-Week0+sucralose	2085	6	Mycoplasmatales	order	0.0032892
Chow-Week0+sucralose	1150	3569	Oscillatoriales	order	1.95653
Chow-Week0+sucralose	135625	2	Pasteurellales	order	0.0010964
Chow-Week0+sucralose	72274	1	Pseudomonadales	order	0.000548201
Chow-Week0+sucralose	356	1	Rhizobiales	order	0.000548201
Chow-Week0+sucralose	909929	42	Selenomonadales	order	0.0230244
Chow-Week0+sucralose	136	556	Spirochaetales	order	0.304799
Chow-Week0+sucralose	649776	924	Synergistales	order	0.506537
Chow-Week0+sucralose	539002	4	Bacillales incertae sedis	below_order	0.0021928
Chow-Week0+sucralose	538999	87	Clostridiales incertae sedis	below_order	0.0476934
Chow-Week0+sucralose	50559	31	environmental samples	below_order	0.0169942
Chow-Week0+sucralose	189693	24430	environmental samples	below_order	13.3925
Chow-Week0+sucralose	186813	3586	unclassified Clostridiales	below_order	1.96585
Chow-Week0+sucralose	539738	4	Bacillales Family XI. Incertae Sedis	below_below_order	0.0021928
Chow-Week0+sucralose	39779	3520	unclassified Clostridiales (miscellaneous)	below_below_order	1.92967
Chow-Week0+sucralose	85005	1	Actinomycineae	suborder	0.000548201
Chow-Week0+sucralose	255727	7660	Coriobacterineae	suborder	4.19922
Chow-Week0+sucralose	85007	2	Corynebacterineae	suborder	0.0010964
Chow-Week0+sucralose	85006	2	Micrococcineae	suborder	0.0010964
Chow-Week0+sucralose	909930	3	Acidaminococcaceae	family	0.0016446
Chow-Week0+sucralose	2049	1	Actinomycetaceae	family	0.000548201
Chow-Week0+sucralose	186827	2	Aerococcaceae	family	0.0010964
Chow-Week0+sucralose	815	13341	Bacteroidaceae	family	7.31354
Chow-Week0+sucralose	31953	222	Bifidobacteriaceae	family	0.121701
Chow-Week0+sucralose	143786	529	Brachyspiraceae	family	0.289998
Chow-Week0+sucralose	119060	46	Burkholderiaceae	family	0.0252172
Chow-Week0+sucralose	990719	912	Christensenellaceae	family	0.499959
Chow-Week0+sucralose	31979	15590	Clostridiaceae	family	8.54645
Chow-Week0+sucralose	543310	87	Clostridiales Family XI. Incertae Sedis	family	0.0476934
Chow-Week0+sucralose	84107	4768	Coriobacteriaceae	family	2.61382
Chow-Week0+sucralose	1653	2	Corynebacteriaceae	family	0.0010964
Chow-Week0+sucralose	194924	163	Desulfovibrionaceae	family	0.0893567
Chow-Week0+sucralose	543	14	Enterobacteriaceae	family	0.00767481
Chow-Week0+sucralose	81852	184	Enterococcaceae	family	0.100869
Chow-Week0+sucralose	128827	4564	Erysipelotrichaceae	family	2.50199
Chow-Week0+sucralose	186806	6408	Eubacteriaceae	family	3.51287
Chow-Week0+sucralose	49546	2	Flavobacteriaceae	family	0.0010964
Chow-Week0+sucralose	45401	1	Hyphomicrobiaceae	family	0.000548201
Chow-Week0+sucralose	186803	2090	Lachnospiraceae	family	1.14574
Chow-Week0+sucralose	33958	222	Lactobacillaceae	family	0.121701
Chow-Week0+sucralose	81850	14	Leuconostocaceae	family	0.00767481
Chow-Week0+sucralose	186820	1	Listeriaceae	family	0.000548201
Chow-Week0+sucralose	85023	2	Microbacteriaceae	family	0.0010964
Chow-Week0+sucralose	2092	6	Mycoplasmataceae	family	0.0032892
Chow-Week0+sucralose	216572	40	Oscillospiraceae	family	0.021928
Chow-Week0+sucralose	186822	1	Paenibacillaceae	family	0.000548201
Chow-Week0+sucralose	712	2	Pasteurellaceae	family	0.0010964
Chow-Week0+sucralose	186807	24	Peptococcaceae	family	0.0131568
Chow-Week0+sucralose	186804	321	Peptostreptococcaceae	family	0.175972
Chow-Week0+sucralose	171551	49872	Porphyromonadaceae	family	27.3399
Chow-Week0+sucralose	171552	131	Prevotellaceae	family	0.0718143
Chow-Week0+sucralose	135621	1	Pseudomonadaceae	family	0.000548201
Chow-Week0+sucralose	171550	2204	Rikenellaceae	family	1.20823
Chow-Week0+sucralose	541000	3458	Ruminococcaceae	family	1.89568
Chow-Week0+sucralose	90964	4	Staphylococcaceae	family	0.0021928
Chow-Week0+sucralose	1300	26	Streptococcaceae	family	0.0142532
Chow-Week0+sucralose	995019	91	Sutterellaceae	family	0.0498862
Chow-Week0+sucralose	649777	924	Synergistaceae	family	0.506537
Chow-Week0+sucralose	31977	39	Veillonellaceae	family	0.0213798
Chow-Week0+sucralose	189703	332	environmental samples	below_family	0.182003
Chow-Week0+sucralose	57016	1808	environmental samples	below_family	0.991147
Chow-Week0+sucralose	433334	3895	unclassified Erysipelotrichaceae	below_family	2.13524
Chow-Week0+sucralose	200630	285	unclassified Peptostreptococcaceae	below_family	0.156237
Chow-Week0+sucralose	552397	481	unclassified Ruminococcaceae	below_family	0.263684
Chow-Week0+sucralose	46123	2	Abiotrophia	genus	0.0010964
Chow-Week0+sucralose	447020	10	Adlercreutzia	genus	0.00548201
Chow-Week0+sucralose	239759	2192	Alistipes	genus	1.20166
Chow-Week0+sucralose	207244	76	Anaerostipes	genus	0.0416632
Chow-Week0+sucralose	244127	3	Anaerotruncus	genus	0.0016446
Chow-Week0+sucralose	35823	364	Arthrospira	genus	0.199545
Chow-Week0+sucralose	1380	48	Atopobium	genus	0.0263136
Chow-Week0+sucralose	816	11511	Bacteroides	genus	6.31034
Chow-Week0+sucralose	1678	220	Bifidobacterium	genus	0.120604
Chow-Week0+sucralose	572511	136	Blautia	genus	0.0745553
Chow-Week0+sucralose	29521	529	Brachyspira	genus	0.289998
Chow-Week0+sucralose	118747	160	Bulleidia	genus	0.0877121
Chow-Week0+sucralose	830	106	Butyrivibrio	genus	0.0581093
Chow-Week0+sucralose	1016	1	Capnocytophaga	genus	0.000548201
Chow-Week0+sucralose	43996	31	Catonella	genus	0.0169942
Chow-Week0+sucralose	544	2	Citrobacter	genus	0.0010964
Chow-Week0+sucralose	1485	14675	Clostridium	genus	8.04484
Chow-Week0+sucralose	33042	32	Coprococcus	genus	0.0175424
Chow-Week0+sucralose	33870	2	Coriobacterium	genus	0.0010964
Chow-Week0+sucralose	1716	2	Corynebacterium	genus	0.0010964
Chow-Week0+sucralose	872	1	Desulfovibrio	genus	0.000548201
Chow-Week0+sucralose	39948	1	Dialister	genus	0.000548201
Chow-Week0+sucralose	189330	118	Dorea	genus	0.0646877
Chow-Week0+sucralose	156973	5	Dysgonomonas	genus	0.002741
Chow-Week0+sucralose	84111	26	Eggerthella	genus	0.0142532
Chow-Week0+sucralose	1350	183	Enterococcus	genus	0.100321
Chow-Week0+sucralose	1730	6357	Eubacterium	genus	3.48491
Chow-Week0+sucralose	216851	6	Faecalibacterium	genus	0.0032892
Chow-Week0+sucralose	150022	7	Finegoldia	genus	0.0038374
Chow-Week0+sucralose	1378	4	Gemella	genus	0.0021928
Chow-Week0+sucralose	724	1	Haemophilus	genus	0.000548201
Chow-Week0+sucralose	43994	64	Johnsonella	genus	0.0350848
Chow-Week0+sucralose	1578	221	Lactobacillus	genus	0.121152
Chow-Week0+sucralose	1357	5	Lactococcus	genus	0.002741
Chow-Week0+sucralose	906	2	Megasphaera	genus	0.0010964
Chow-Week0+sucralose	437755	68	Moryella	genus	0.0372776
Chow-Week0+sucralose	2093	6	Mycoplasma	genus	0.0032892
Chow-Week0+sucralose	283168	2	Odoribacter	genus	0.0010964
Chow-Week0+sucralose	265975	14	Oribacterium	genus	0.00767481
Chow-Week0+sucralose	1158	3153	Oscillatoria	genus	1.72848
Chow-Week0+sucralose	459786	40	Oscillibacter	genus	0.021928
Chow-Week0+sucralose	44249	1	Paenibacillus	genus	0.000548201
Chow-Week0+sucralose	375288	16878	Parabacteroides	genus	9.25253
Chow-Week0+sucralose	577309	111	Paraprevotella	genus	0.0608503
Chow-Week0+sucralose	1253	1	Pediococcus	genus	0.000548201
Chow-Week0+sucralose	162289	80	Peptoniphilus	genus	0.043856
Chow-Week0+sucralose	1257	30	Peptostreptococcus	genus	0.016446
Chow-Week0+sucralose	33024	3	Phascolarctobacterium	genus	0.0016446
Chow-Week0+sucralose	836	23176	Porphyromonas	genus	12.7051
Chow-Week0+sucralose	838	16	Prevotella	genus	0.00877121
Chow-Week0+sucralose	286	1	Pseudomonas	genus	0.000548201
Chow-Week0+sucralose	841	17	Roseburia	genus	0.00931941
Chow-Week0+sucralose	1263	1823	Ruminococcus	genus	0.99937
Chow-Week0+sucralose	970	7	Selenomonas	genus	0.0038374
Chow-Week0+sucralose	177971	20	Shuttleworthia	genus	0.010964
Chow-Week0+sucralose	1279	4	Staphylococcus	genus	0.0021928
Chow-Week0+sucralose	1301	21	Streptococcus	genus	0.0115122
Chow-Week0+sucralose	292632	15	Subdoligranulum	genus	0.00822301
Chow-Week0+sucralose	195950	3586	Tannerella	genus	1.96585
Chow-Week0+sucralose	2737	1	Vagococcus	genus	0.000548201
Chow-Week0+sucralose	29465	1	Veillonella	genus	0.000548201
Chow-Week0+sucralose	46255	7	Weissella	genus	0.0038374
Chow-Week0+sucralose	167971	4	environmental samples	below_genus	0.0021928
Chow-Week0+sucralose	59619	8146	environmental samples	below_genus	4.46564
Chow-Week0+sucralose	134213	1	environmental samples	below_genus	0.000548201
Chow-Week0+sucralose	84372	4203	environmental samples	below_genus	2.30409
Chow-Week0+sucralose	89312	7	environmental samples	below_genus	0.0038374
Chow-Week0+sucralose	134245	22861	environmental samples	below_genus	12.5324
Chow-Week0+sucralose	1491	1	Clostridium botulinum	species	0.000548201
Chow-Week0+sucralose	1584	2	Lactobacillus delbrueckii	species	0.0010964
Chow-Week0+sucralose	445335	1	Clostridium botulinum NCTC 2916	below_species	0.000548201
Chow-Week2	2	180299	Bacteria	superkingdom	100
Chow-Week2	48479	1341	environmental samples	below_superkingdom	0.743765
Chow-Week2	2323	4673	unclassified Bacteria	below_superkingdom	2.59181
Chow-Week2	49928	4442	unclassified Bacteria (miscellaneous)	below_below_superkingdom	2.46369
Chow-Week2	68336	107114	Bacteroidetes/Chlorobi group	superphylum	59.4091
Chow-Week2	51290	8786	Chlamydiae/Verrucomicrobia group	superphylum	4.87302
Chow-Week2	201174	5716	Actinobacteria	phylum	3.17029
Chow-Week2	976	107100	Bacteroidetes	phylum	59.4013
Chow-Week2	95818	209	Candidatus Saccharibacteria	phylum	0.115919
Chow-Week2	200795	43	Chloroflexi	phylum	0.0238493
Chow-Week2	1117	1873	Cyanobacteria	phylum	1.03883
Chow-Week2	1239	43785	Firmicutes	phylum	24.2847
Chow-Week2	1224	3171	Proteobacteria	phylum	1.75875
Chow-Week2	203691	215	Spirochaetes	phylum	0.119246
Chow-Week2	508458	696	Synergistetes	phylum	0.386025
Chow-Week2	95900	209	environmental samples	below_phylum	0.115919
Chow-Week2	68525	1952	delta/epsilon subdivisions	subphylum	1.08265
Chow-Week2	1760	5716	Actinobacteria	class	3.17029
Chow-Week2	28211	848	Alphaproteobacteria	class	0.47033
Chow-Week2	91061	212	Bacilli	class	0.117582
Chow-Week2	200643	107096	Bacteroidia	class	59.3991
Chow-Week2	28216	168	Betaproteobacteria	class	0.0931786
Chow-Week2	186801	34814	Clostridia	class	19.309
Chow-Week2	28221	55	Deltaproteobacteria	class	0.0305049
Chow-Week2	29547	1272	Epsilonproteobacteria	class	0.705495
Chow-Week2	526524	8492	Erysipelotrichia	class	4.70995
Chow-Week2	117743	3	Flavobacteriia	class	0.0016639
Chow-Week2	1236	188	Gammaproteobacteria	class	0.104271
Chow-Week2	909932	31	Negativicutes	class	0.0171937
Chow-Week2	203692	215	Spirochaetia	class	0.119246
Chow-Week2	649775	524	Synergistia	class	0.290628
Chow-Week2	218638	2	environmental samples	below_class	0.00110927
Chow-Week2	118884	152	unclassified Gammaproteobacteria	below_class	0.0843044
Chow-Week2	85003	328	Actinobacteridae	subclass	0.18192
Chow-Week2	84998	5385	Coriobacteridae	subclass	2.98671
Chow-Week2	1301283	1872	Oscillatoriophycideae	subclass	1.03828
Chow-Week2	84995	2	Rubrobacteridae	subclass	0.00110927
Chow-Week2	2037	159	Actinomycetales	order	0.0881868
Chow-Week2	1385	9	Bacillales	order	0.00499171
Chow-Week2	171549	107096	Bacteroidales	order	59.3991
Chow-Week2	85004	169	Bifidobacteriales	order	0.0937332
Chow-Week2	80840	167	Burkholderiales	order	0.0926239
Chow-Week2	204458	3	Caulobacterales	order	0.0016639
Chow-Week2	186802	34770	Clostridiales	order	19.2846
Chow-Week2	84999	5385	Coriobacteriales	order	2.98671
Chow-Week2	213115	55	Desulfovibrionales	order	0.0305049
Chow-Week2	91347	35	Enterobacteriales	order	0.0194122
Chow-Week2	526525	8425	Erysipelotrichales	order	4.67279
Chow-Week2	200644	3	Flavobacteriales	order	0.0016639
Chow-Week2	186826	203	Lactobacillales	order	0.112591
Chow-Week2	206351	1	Neisseriales	order	0.000554634
Chow-Week2	1150	1872	Oscillatoriales	order	1.03828
Chow-Week2	135625	1	Pasteurellales	order	0.000554634
Chow-Week2	909929	31	Selenomonadales	order	0.0171937
Chow-Week2	204457	1	Sphingomonadales	order	0.000554634
Chow-Week2	136	215	Spirochaetales	order	0.119246
Chow-Week2	649776	524	Synergistales	order	0.290628
Chow-Week2	539002	6	Bacillales incertae sedis	below_order	0.00332781
Chow-Week2	538999	35	Clostridiales incertae sedis	below_order	0.0194122
Chow-Week2	50559	12	environmental samples	below_order	0.00665561
Chow-Week2	189693	28815	environmental samples	below_order	15.9818
Chow-Week2	186813	5765	unclassified Clostridiales	below_order	3.19747
Chow-Week2	539738	5	Bacillales Family XI. Incertae Sedis	below_below_order	0.00277317
Chow-Week2	39779	5706	unclassified Clostridiales (miscellaneous)	below_below_order	3.16474
Chow-Week2	85005	1	Actinomycineae	suborder	0.000554634
Chow-Week2	255727	5385	Coriobacterineae	suborder	2.98671
Chow-Week2	85007	1	Corynebacterineae	suborder	0.000554634
Chow-Week2	85006	4	Micrococcineae	suborder	0.00221854
Chow-Week2	85009	1	Propionibacterineae	suborder	0.000554634
Chow-Week2	909930	3	Acidaminococcaceae	family	0.0016639
Chow-Week2	2049	1	Actinomycetaceae	family	0.000554634
Chow-Week2	186827	1	Aerococcaceae	family	0.000554634
Chow-Week2	815	16548	Bacteroidaceae	family	9.17809
Chow-Week2	31953	169	Bifidobacteriaceae	family	0.0937332
Chow-Week2	143786	210	Brachyspiraceae	family	0.116473
Chow-Week2	119060	32	Burkholderiaceae	family	0.0177483
Chow-Week2	186828	1	Carnobacteriaceae	family	0.000554634
Chow-Week2	76892	3	Caulobacteraceae	family	0.0016639
Chow-Week2	990719	1115	Christensenellaceae	family	0.618417
Chow-Week2	31979	11187	Clostridiaceae	family	6.20469
Chow-Week2	543310	35	Clostridiales Family XI. Incertae Sedis	family	0.0194122
Chow-Week2	84107	4317	Coriobacteriaceae	family	2.39436
Chow-Week2	194924	55	Desulfovibrionaceae	family	0.0305049
Chow-Week2	543	35	Enterobacteriaceae	family	0.0194122
Chow-Week2	81852	50	Enterococcaceae	family	0.0277317
Chow-Week2	128827	8425	Erysipelotrichaceae	family	4.67279
Chow-Week2	335929	1	Erythrobacteraceae	family	0.000554634
Chow-Week2	186806	4098	Eubacteriaceae	family	2.27289
Chow-Week2	49546	3	Flavobacteriaceae	family	0.0016639
Chow-Week2	186803	2359	Lachnospiraceae	family	1.30838
Chow-Week2	33958	123	Lactobacillaceae	family	0.06822
Chow-Week2	81850	1	Leuconostocaceae	family	0.000554634
Chow-Week2	85023	1	Microbacteriaceae	family	0.000554634
Chow-Week2	1268	3	Micrococcaceae	family	0.0016639
Chow-Week2	481	1	Neisseriaceae	family	0.000554634
Chow-Week2	216572	20	Oscillospiraceae	family	0.0110927
Chow-Week2	712	1	Pasteurellaceae	family	0.000554634
Chow-Week2	186807	10	Peptococcaceae	family	0.00554634
Chow-Week2	186804	509	Peptostreptococcaceae	family	0.282309
Chow-Week2	171551	53672	Porphyromonadaceae	family	29.7683
Chow-Week2	171552	96	Prevotellaceae	family	0.0532449
Chow-Week2	31957	1	Propionibacteriaceae	family	0.000554634
Chow-Week2	171550	2104	Rikenellaceae	family	1.16695
Chow-Week2	541000	4299	Ruminococcaceae	family	2.38437
Chow-Week2	90964	2	Staphylococcaceae	family	0.00110927
Chow-Week2	1300	27	Streptococcaceae	family	0.0149751
Chow-Week2	995019	132	Sutterellaceae	family	0.0732117
Chow-Week2	649777	524	Synergistaceae	family	0.290628
Chow-Week2	31977	27	Veillonellaceae	family	0.0149751
Chow-Week2	189703	76	environmental samples	below_family	0.0421522
Chow-Week2	57016	2528	environmental samples	below_family	1.40212
Chow-Week2	433334	7452	unclassified Erysipelotrichaceae	below_family	4.13313
Chow-Week2	200630	498	unclassified Peptostreptococcaceae	below_family	0.276208
Chow-Week2	552397	732	unclassified Ruminococcaceae	below_family	0.405992
Chow-Week2	904	2	Acidaminococcus	genus	0.00110927
Chow-Week2	1654	1	Actinomyces	genus	0.000554634
Chow-Week2	447020	18	Adlercreutzia	genus	0.00998342
Chow-Week2	1375	1	Aerococcus	genus	0.000554634
Chow-Week2	239759	2097	Alistipes	genus	1.16307
Chow-Week2	207244	31	Anaerostipes	genus	0.0171937
Chow-Week2	244127	2	Anaerotruncus	genus	0.00110927
Chow-Week2	35823	265	Arthrospira	genus	0.146978
Chow-Week2	1380	7	Atopobium	genus	0.00388244
Chow-Week2	816	14002	Bacteroides	genus	7.76599
Chow-Week2	1678	169	Bifidobacterium	genus	0.0937332
Chow-Week2	572511	60	Blautia	genus	0.0332781
Chow-Week2	29521	210	Brachyspira	genus	0.116473
Chow-Week2	41275	3	Brevundimonas	genus	0.0016639
Chow-Week2	118747	37	Bulleidia	genus	0.0205215
Chow-Week2	830	196	Butyrivibrio	genus	0.108708
Chow-Week2	43996	10	Catonella	genus	0.00554634
Chow-Week2	1485	10271	Clostridium	genus	5.69665
Chow-Week2	33042	90	Coprococcus	genus	0.0499171
Chow-Week2	872	4	Desulfovibrio	genus	0.00221854
Chow-Week2	39948	2	Dialister	genus	0.00110927
Chow-Week2	189330	215	Dorea	genus	0.119246
Chow-Week2	156973	3	Dysgonomonas	genus	0.0016639
Chow-Week2	84111	177	Eggerthella	genus	0.0981703
Chow-Week2	1350	49	Enterococcus	genus	0.0271771
Chow-Week2	1730	4076	Eubacterium	genus	2.26069
Chow-Week2	216851	9	Faecalibacterium	genus	0.00499171
Chow-Week2	237	3	Flavobacterium	genus	0.0016639
Chow-Week2	1378	5	Gemella	genus	0.00277317
Chow-Week2	117563	1	Granulicatella	genus	0.000554634
Chow-Week2	724	1	Haemophilus	genus	0.000554634
Chow-Week2	61170	1	Holdemania	genus	0.000554634
Chow-Week2	43994	59	Johnsonella	genus	0.0327234
Chow-Week2	1578	122	Lactobacillus	genus	0.0676654
Chow-Week2	1357	6	Lactococcus	genus	0.00332781
Chow-Week2	47670	1	Lautropia	genus	0.000554634
Chow-Week2	906	6	Megasphaera	genus	0.00332781
Chow-Week2	52225	2	Mitsuokella	genus	0.00110927
Chow-Week2	437755	108	Moryella	genus	0.0599005
Chow-Week2	482	1	Neisseria	genus	0.000554634
Chow-Week2	265975	20	Oribacterium	genus	0.0110927
Chow-Week2	1158	1586	Oscillatoria	genus	0.87965
Chow-Week2	459786	20	Oscillibacter	genus	0.0110927
Chow-Week2	375288	26098	Parabacteroides	genus	14.4748
Chow-Week2	577309	46	Paraprevotella	genus	0.0255132
Chow-Week2	1253	1	Pediococcus	genus	0.000554634
Chow-Week2	2740	2	Peptococcus	genus	0.00110927
Chow-Week2	162289	35	Peptoniphilus	genus	0.0194122
Chow-Week2	1257	11	Peptostreptococcus	genus	0.00610098
Chow-Week2	33024	1	Phascolarctobacterium	genus	0.000554634
Chow-Week2	836	15858	Porphyromonas	genus	8.79539
Chow-Week2	838	35	Prevotella	genus	0.0194122
Chow-Week2	1743	1	Propionibacterium	genus	0.000554634
Chow-Week2	841	7	Roseburia	genus	0.00388244
Chow-Week2	32207	3	Rothia	genus	0.0016639
Chow-Week2	1263	1344	Ruminococcus	genus	0.745428
Chow-Week2	970	3	Selenomonas	genus	0.0016639
Chow-Week2	177971	9	Shuttleworthia	genus	0.00499171
Chow-Week2	84108	3	Slackia	genus	0.0016639
Chow-Week2	1279	2	Staphylococcus	genus	0.00110927
Chow-Week2	1301	21	Streptococcus	genus	0.0116473
Chow-Week2	292632	38	Subdoligranulum	genus	0.0210761
Chow-Week2	195950	6914	Tannerella	genus	3.83474
Chow-Week2	191303	3	Turicibacter	genus	0.0016639
Chow-Week2	2737	1	Vagococcus	genus	0.000554634
Chow-Week2	29465	4	Veillonella	genus	0.00221854
Chow-Week2	46255	1	Weissella	genus	0.000554634
Chow-Week2	59619	3922	environmental samples	below_genus	2.17528
Chow-Week2	84372	3083	environmental samples	below_genus	1.70994
Chow-Week2	89312	2	environmental samples	below_genus	0.00110927
Chow-Week2	134245	14452	environmental samples	below_genus	8.01557
Chow-Week2	655183	1	Lactobacillus casei group	species_group	0.000554634
Chow-Week2	1584	1	Lactobacillus delbrueckii	species	0.000554634
Chow-Week2	2	496	Bacteria	superkingdom	100
Chow-Week2	48479	12	environmental samples	below_superkingdom	2.41935
Chow-Week2	2323	53	unclassified Bacteria	below_superkingdom	10.6855
Chow-Week2	49928	53	unclassified Bacteria (miscellaneous)	below_below_superkingdom	10.6855
Chow-Week2	68336	154	Bacteroidetes/Chlorobi group	superphylum	31.0484
Chow-Week2	51290	29	Chlamydiae/Verrucomicrobia group	superphylum	5.84677
Chow-Week2	201174	16	Actinobacteria	phylum	3.22581
Chow-Week2	976	154	Bacteroidetes	phylum	31.0484
Chow-Week2	1117	2	Cyanobacteria	phylum	0.403226
Chow-Week2	1239	203	Firmicutes	phylum	40.9274
Chow-Week2	1224	13	Proteobacteria	phylum	2.62097
Chow-Week2	203691	1	Spirochaetes	phylum	0.201613
Chow-Week2	68525	10	delta/epsilon subdivisions	subphylum	2.01613
Chow-Week2	1760	16	Actinobacteria	class	3.22581
Chow-Week2	91061	7	Bacilli	class	1.41129
Chow-Week2	200643	154	Bacteroidia	class	31.0484
Chow-Week2	28216	3	Betaproteobacteria	class	0.604839
Chow-Week2	186801	181	Clostridia	class	36.4919
Chow-Week2	28221	1	Deltaproteobacteria	class	0.201613
Chow-Week2	29547	9	Epsilonproteobacteria	class	1.81452
Chow-Week2	526524	10	Erysipelotrichia	class	2.01613
Chow-Week2	909932	5	Negativicutes	class	1.00806
Chow-Week2	203692	1	Spirochaetia	class	0.201613
Chow-Week2	85003	5	Actinobacteridae	subclass	1.00806
Chow-Week2	84998	11	Coriobacteridae	subclass	2.21774
Chow-Week2	1301283	2	Oscillatoriophycideae	subclass	0.403226
Chow-Week2	2037	5	Actinomycetales	order	1.00806
Chow-Week2	1385	3	Bacillales	order	0.604839
Chow-Week2	171549	154	Bacteroidales	order	31.0484
Chow-Week2	80840	3	Burkholderiales	order	0.604839
Chow-Week2	186802	181	Clostridiales	order	36.4919
Chow-Week2	84999	11	Coriobacteriales	order	2.21774
Chow-Week2	213115	1	Desulfovibrionales	order	0.201613
Chow-Week2	526525	10	Erysipelotrichales	order	2.01613
Chow-Week2	186826	4	Lactobacillales	order	0.806452
Chow-Week2	1150	2	Oscillatoriales	order	0.403226
Chow-Week2	909929	5	Selenomonadales	order	1.00806
Chow-Week2	136	1	Spirochaetales	order	0.201613
Chow-Week2	538999	1	Clostridiales incertae sedis	below_order	0.201613
Chow-Week2	189693	34	environmental samples	below_order	6.85484
Chow-Week2	186813	8	unclassified Clostridiales	below_order	1.6129
Chow-Week2	39779	8	unclassified Clostridiales (miscellaneous)	below_below_order	1.6129
Chow-Week2	255727	11	Coriobacterineae	suborder	2.21774
Chow-Week2	85007	1	Corynebacterineae	suborder	0.201613
Chow-Week2	909930	2	Acidaminococcaceae	family	0.403226
Chow-Week2	186817	2	Bacillaceae	family	0.403226
Chow-Week2	815	71	Bacteroidaceae	family	14.3145
Chow-Week2	143786	1	Brachyspiraceae	family	0.201613
Chow-Week2	119060	2	Burkholderiaceae	family	0.403226
Chow-Week2	990719	2	Christensenellaceae	family	0.403226
Chow-Week2	31979	54	Clostridiaceae	family	10.8871
Chow-Week2	543310	1	Clostridiales Family XI. Incertae Sedis	family	0.201613
Chow-Week2	84107	8	Coriobacteriaceae	family	1.6129
Chow-Week2	1653	1	Corynebacteriaceae	family	0.201613
Chow-Week2	194924	1	Desulfovibrionaceae	family	0.201613
Chow-Week2	81852	1	Enterococcaceae	family	0.201613
Chow-Week2	128827	10	Erysipelotrichaceae	family	2.01613
Chow-Week2	186806	27	Eubacteriaceae	family	5.44355
Chow-Week2	186803	31	Lachnospiraceae	family	6.25
Chow-Week2	33958	3	Lactobacillaceae	family	0.604839
Chow-Week2	216572	1	Oscillospiraceae	family	0.201613
Chow-Week2	186807	1	Peptococcaceae	family	0.201613
Chow-Week2	186804	7	Peptostreptococcaceae	family	1.41129
Chow-Week2	171551	30	Porphyromonadaceae	family	6.04839
Chow-Week2	171550	4	Rikenellaceae	family	0.806452
Chow-Week2	541000	23	Ruminococcaceae	family	4.6371
Chow-Week2	90964	1	Staphylococcaceae	family	0.201613
Chow-Week2	995019	1	Sutterellaceae	family	0.201613
Chow-Week2	31977	2	Veillonellaceae	family	0.403226
Chow-Week2	189703	4	environmental samples	below_family	0.806452
Chow-Week2	57016	10	environmental samples	below_family	2.01613
Chow-Week2	433334	7	unclassified Erysipelotrichaceae	below_family	1.41129
Chow-Week2	200630	7	unclassified Peptostreptococcaceae	below_family	1.41129
Chow-Week2	552397	3	unclassified Ruminococcaceae	below_family	0.604839
Chow-Week2	239759	4	Alistipes	genus	0.806452
Chow-Week2	1380	1	Atopobium	genus	0.201613
Chow-Week2	1386	1	Bacillus	genus	0.201613
Chow-Week2	816	61	Bacteroides	genus	12.2984
Chow-Week2	572511	2	Blautia	genus	0.403226
Chow-Week2	29521	1	Brachyspira	genus	0.201613
Chow-Week2	830	2	Butyrivibrio	genus	0.403226
Chow-Week2	1485	50	Clostridium	genus	10.0806
Chow-Week2	102106	1	Collinsella	genus	0.201613
Chow-Week2	1716	1	Corynebacterium	genus	0.201613
Chow-Week2	189330	3	Dorea	genus	0.604839
Chow-Week2	84111	1	Eggerthella	genus	0.201613
Chow-Week2	1350	1	Enterococcus	genus	0.201613
Chow-Week2	1730	27	Eubacterium	genus	5.44355
Chow-Week2	216851	6	Faecalibacterium	genus	1.20968
Chow-Week2	150022	1	Finegoldia	genus	0.201613
Chow-Week2	1578	3	Lactobacillus	genus	0.604839
Chow-Week2	52225	1	Mitsuokella	genus	0.201613
Chow-Week2	437755	1	Moryella	genus	0.201613
Chow-Week2	1158	2	Oscillatoria	genus	0.403226
Chow-Week2	459786	1	Oscillibacter	genus	0.201613
Chow-Week2	375288	12	Parabacteroides	genus	2.41935
Chow-Week2	2740	1	Peptococcus	genus	0.201613
Chow-Week2	33024	2	Phascolarctobacterium	genus	0.403226
Chow-Week2	836	16	Porphyromonas	genus	3.22581
Chow-Week2	841	2	Roseburia	genus	0.403226
Chow-Week2	1263	10	Ruminococcus	genus	2.01613
Chow-Week2	177971	1	Shuttleworthia	genus	0.201613
Chow-Week2	1279	1	Staphylococcus	genus	0.201613
Chow-Week2	292632	1	Subdoligranulum	genus	0.201613
Chow-Week2	195950	1	Tannerella	genus	0.201613
Chow-Week2	59619	19	environmental samples	below_genus	3.83065
Chow-Week2	84372	22	environmental samples	below_genus	4.43548
Chow-Week2	134245	13	environmental samples	below_genus	2.62097
Chow-Week2	2	170430	Bacteria	superkingdom	100
Chow-Week2	48479	1267	environmental samples	below_superkingdom	0.743414
Chow-Week2	2323	3587	unclassified Bacteria	below_superkingdom	2.10468
Chow-Week2	49928	3329	unclassified Bacteria (miscellaneous)	below_below_superkingdom	1.95329
Chow-Week2	68336	101231	Bacteroidetes/Chlorobi group	superphylum	59.3974
Chow-Week2	51290	7299	Chlamydiae/Verrucomicrobia group	superphylum	4.2827
Chow-Week2	201174	5542	Actinobacteria	phylum	3.25177
Chow-Week2	976	101221	Bacteroidetes	phylum	59.3915
Chow-Week2	95818	238	Candidatus Saccharibacteria	phylum	0.139647
Chow-Week2	200795	82	Chloroflexi	phylum	0.0481136
Chow-Week2	1117	1970	Cyanobacteria	phylum	1.1559
Chow-Week2	1239	44625	Firmicutes	phylum	26.1838
Chow-Week2	32066	1	Fusobacteria	phylum	0.000586751
Chow-Week2	1224	2260	Proteobacteria	phylum	1.32606
Chow-Week2	203691	176	Spirochaetes	phylum	0.103268
Chow-Week2	508458	518	Synergistetes	phylum	0.303937
Chow-Week2	135062	1	environmental samples	below_phylum	0.000586751
Chow-Week2	95900	238	environmental samples	below_phylum	0.139647
Chow-Week2	68525	1604	delta/epsilon subdivisions	subphylum	0.941149
Chow-Week2	1760	5542	Actinobacteria	class	3.25177
Chow-Week2	28211	478	Alphaproteobacteria	class	0.280467
Chow-Week2	91061	1018	Bacilli	class	0.597313
Chow-Week2	200643	101220	Bacteroidia	class	59.391
Chow-Week2	28216	151	Betaproteobacteria	class	0.0885994
Chow-Week2	186801	37208	Clostridia	class	21.8318
Chow-Week2	28221	47	Deltaproteobacteria	class	0.0275773
Chow-Week2	29547	1417	Epsilonproteobacteria	class	0.831426
Chow-Week2	526524	6275	Erysipelotrichia	class	3.68186
Chow-Week2	117743	1	Flavobacteriia	class	0.000586751
Chow-Week2	1236	19	Gammaproteobacteria	class	0.0111483
Chow-Week2	909932	26	Negativicutes	class	0.0152555
Chow-Week2	203692	176	Spirochaetia	class	0.103268
Chow-Week2	649775	341	Synergistia	class	0.200082
Chow-Week2	218638	79	environmental samples	below_class	0.0463533
Chow-Week2	118884	6	unclassified Gammaproteobacteria	below_class	0.00352051
Chow-Week2	85003	480	Actinobacteridae	subclass	0.281641
Chow-Week2	84998	5059	Coriobacteridae	subclass	2.96837
Chow-Week2	1301283	1968	Oscillatoriophycideae	subclass	1.15473
Chow-Week2	84995	2	Rubrobacteridae	subclass	0.0011735
Chow-Week2	2037	140	Actinomycetales	order	0.0821452
Chow-Week2	1385	5	Bacillales	order	0.00293376
Chow-Week2	171549	101220	Bacteroidales	order	59.391
Chow-Week2	85004	336	Bifidobacteriales	order	0.197148
Chow-Week2	80840	150	Burkholderiales	order	0.0880127
Chow-Week2	186802	36939	Clostridiales	order	21.674
Chow-Week2	84999	5059	Coriobacteriales	order	2.96837
Chow-Week2	213115	47	Desulfovibrionales	order	0.0275773
Chow-Week2	91347	13	Enterobacteriales	order	0.00762777
Chow-Week2	526525	6166	Erysipelotrichales	order	3.61791
Chow-Week2	200644	1	Flavobacteriales	order	0.000586751
Chow-Week2	186826	1013	Lactobacillales	order	0.594379
Chow-Week2	206351	1	Neisseriales	order	0.000586751
Chow-Week2	1150	1968	Oscillatoriales	order	1.15473
Chow-Week2	356	1	Rhizobiales	order	0.000586751
Chow-Week2	909929	26	Selenomonadales	order	0.0152555
Chow-Week2	136	176	Spirochaetales	order	0.103268
Chow-Week2	649776	341	Synergistales	order	0.200082
Chow-Week2	539002	4	Bacillales incertae sedis	below_order	0.002347
Chow-Week2	538999	80	Clostridiales incertae sedis	below_order	0.0469401
Chow-Week2	50559	8	environmental samples	below_order	0.00469401
Chow-Week2	189693	26713	environmental samples	below_order	15.6739
Chow-Week2	186813	3224	unclassified Clostridiales	below_order	1.89169
Chow-Week2	539738	4	Bacillales Family XI. Incertae Sedis	below_below_order	0.002347
Chow-Week2	39779	3180	unclassified Clostridiales (miscellaneous)	below_below_order	1.86587
Chow-Week2	85005	1	Actinomycineae	suborder	0.000586751
Chow-Week2	255727	5059	Coriobacterineae	suborder	2.96837
Chow-Week2	85006	4	Micrococcineae	suborder	0.002347
Chow-Week2	85009	1	Propionibacterineae	suborder	0.000586751
Chow-Week2	909930	1	Acidaminococcaceae	family	0.000586751
Chow-Week2	2049	1	Actinomycetaceae	family	0.000586751
Chow-Week2	186827	10	Aerococcaceae	family	0.00586751
Chow-Week2	815	17215	Bacteroidaceae	family	10.1009
Chow-Week2	31953	336	Bifidobacteriaceae	family	0.197148
Chow-Week2	143786	167	Brachyspiraceae	family	0.0979874
Chow-Week2	118882	1	Brucellaceae	family	0.000586751
Chow-Week2	119060	36	Burkholderiaceae	family	0.021123
Chow-Week2	186828	2	Carnobacteriaceae	family	0.0011735
Chow-Week2	990719	559	Christensenellaceae	family	0.327994
Chow-Week2	31979	16202	Clostridiaceae	family	9.50654
Chow-Week2	543310	80	Clostridiales Family XI. Incertae Sedis	family	0.0469401
Chow-Week2	84107	3701	Coriobacteriaceae	family	2.17157
Chow-Week2	194924	47	Desulfovibrionaceae	family	0.0275773
Chow-Week2	543	13	Enterobacteriaceae	family	0.00762777
Chow-Week2	81852	468	Enterococcaceae	family	0.2746
Chow-Week2	128827	6166	Erysipelotrichaceae	family	3.61791
Chow-Week2	186806	5161	Eubacteriaceae	family	3.02822
Chow-Week2	49546	1	Flavobacteriaceae	family	0.000586751
Chow-Week2	186803	2220	Lachnospiraceae	family	1.30259
Chow-Week2	33958	493	Lactobacillaceae	family	0.289268
Chow-Week2	81850	3	Leuconostocaceae	family	0.00176025
Chow-Week2	85023	1	Microbacteriaceae	family	0.000586751
Chow-Week2	1268	3	Micrococcaceae	family	0.00176025
Chow-Week2	481	1	Neisseriaceae	family	0.000586751
Chow-Week2	216572	38	Oscillospiraceae	family	0.0222965
Chow-Week2	186807	10	Peptococcaceae	family	0.00586751
Chow-Week2	186804	545	Peptostreptococcaceae	family	0.319779
Chow-Week2	171551	50344	Porphyromonadaceae	family	29.5394
Chow-Week2	171552	116	Prevotellaceae	family	0.0680631
Chow-Week2	31957	1	Propionibacteriaceae	family	0.000586751
Chow-Week2	171550	1819	Rikenellaceae	family	1.0673
Chow-Week2	541000	4560	Ruminococcaceae	family	2.67559
Chow-Week2	90964	1	Staphylococcaceae	family	0.000586751
Chow-Week2	1300	37	Streptococcaceae	family	0.0217098
Chow-Week2	995019	111	Sutterellaceae	family	0.0651294
Chow-Week2	649777	341	Synergistaceae	family	0.200082
Chow-Week2	31977	25	Veillonellaceae	family	0.0146688
Chow-Week2	189703	564	environmental samples	below_family	0.330928
Chow-Week2	57016	3804	environmental samples	below_family	2.232
Chow-Week2	433334	5676	unclassified Erysipelotrichaceae	below_family	3.3304
Chow-Week2	200630	498	unclassified Peptostreptococcaceae	below_family	0.292202
Chow-Week2	552397	377	unclassified Ruminococcaceae	below_family	0.221205
Chow-Week2	46123	9	Abiotrophia	genus	0.00528076
Chow-Week2	1654	1	Actinomyces	genus	0.000586751
Chow-Week2	447020	11	Adlercreutzia	genus	0.00645426
Chow-Week2	239759	1813	Alistipes	genus	1.06378
Chow-Week2	165779	1	Anaerococcus	genus	0.000586751
Chow-Week2	207244	42	Anaerostipes	genus	0.0246435
Chow-Week2	244127	10	Anaerotruncus	genus	0.00586751
Chow-Week2	35823	327	Arthrospira	genus	0.191868
Chow-Week2	1380	13	Atopobium	genus	0.00762777
Chow-Week2	816	13395	Bacteroides	genus	7.85953
Chow-Week2	1678	334	Bifidobacterium	genus	0.195975
Chow-Week2	572511	162	Blautia	genus	0.0950537
Chow-Week2	29521	167	Brachyspira	genus	0.0979874
Chow-Week2	234	1	Brucella	genus	0.000586751
Chow-Week2	118747	25	Bulleidia	genus	0.0146688
Chow-Week2	830	137	Butyrivibrio	genus	0.0803849
Chow-Week2	1016	1	Capnocytophaga	genus	0.000586751
Chow-Week2	43996	12	Catonella	genus	0.00704101
Chow-Week2	1485	14830	Clostridium	genus	8.70152
Chow-Week2	33042	57	Coprococcus	genus	0.0334448
Chow-Week2	33870	1	Coriobacterium	genus	0.000586751
Chow-Week2	39948	2	Dialister	genus	0.0011735
Chow-Week2	189330	182	Dorea	genus	0.106789
Chow-Week2	156973	4	Dysgonomonas	genus	0.002347
Chow-Week2	84111	34	Eggerthella	genus	0.0199495
Chow-Week2	1350	466	Enterococcus	genus	0.273426
Chow-Week2	1730	5146	Eubacterium	genus	3.01942
Chow-Week2	216851	13	Faecalibacterium	genus	0.00762777
Chow-Week2	150022	4	Finegoldia	genus	0.002347
Chow-Week2	1378	4	Gemella	genus	0.002347
Chow-Week2	117563	2	Granulicatella	genus	0.0011735
Chow-Week2	61170	2	Holdemania	genus	0.0011735
Chow-Week2	43994	28	Johnsonella	genus	0.016429
Chow-Week2	1578	493	Lactobacillus	genus	0.289268
Chow-Week2	906	2	Megasphaera	genus	0.0011735
Chow-Week2	52225	1	Mitsuokella	genus	0.000586751
Chow-Week2	437755	76	Moryella	genus	0.0445931
Chow-Week2	482	1	Neisseria	genus	0.000586751
Chow-Week2	265975	8	Oribacterium	genus	0.00469401
Chow-Week2	1158	1618	Oscillatoria	genus	0.949363
Chow-Week2	459786	38	Oscillibacter	genus	0.0222965
Chow-Week2	375288	22579	Parabacteroides	genus	13.2483
Chow-Week2	577309	73	Paraprevotella	genus	0.0428328
Chow-Week2	2740	3	Peptococcus	genus	0.00176025
Chow-Week2	162289	75	Peptoniphilus	genus	0.0440063
Chow-Week2	1257	31	Peptostreptococcus	genus	0.0181893
Chow-Week2	33024	1	Phascolarctobacterium	genus	0.000586751
Chow-Week2	836	12222	Porphyromonas	genus	7.17127
Chow-Week2	838	37	Prevotella	genus	0.0217098
Chow-Week2	841	30	Roseburia	genus	0.0176025
Chow-Week2	32207	3	Rothia	genus	0.00176025
Chow-Week2	1263	3041	Ruminococcus	genus	1.78431
Chow-Week2	970	4	Selenomonas	genus	0.002347
Chow-Week2	177971	12	Shuttleworthia	genus	0.00704101
Chow-Week2	84108	2	Slackia	genus	0.0011735
Chow-Week2	1279	1	Staphylococcus	genus	0.000586751
Chow-Week2	1301	36	Streptococcus	genus	0.021123
Chow-Week2	292632	33	Subdoligranulum	genus	0.0193628
Chow-Week2	195950	8298	Tannerella	genus	4.86886
Chow-Week2	191303	7	Turicibacter	genus	0.00410726
Chow-Week2	2737	2	Vagococcus	genus	0.0011735
Chow-Week2	29465	9	Veillonella	genus	0.00528076
Chow-Week2	46255	1	Weissella	genus	0.000586751
Chow-Week2	167971	7	environmental samples	below_genus	0.00410726
Chow-Week2	59619	8343	environmental samples	below_genus	4.89526
Chow-Week2	134213	1	environmental samples	below_genus	0.000586751
Chow-Week2	84372	3589	environmental samples	below_genus	2.10585
Chow-Week2	89312	4	environmental samples	below_genus	0.002347
Chow-Week2	134245	12027	environmental samples	below_genus	7.05686
Chow-Week2	1584	1	Lactobacillus delbrueckii	species	0.000586751
Chow-Week2	2	152320	Bacteria	superkingdom	100
Chow-Week2	48479	369	environmental samples	below_superkingdom	0.242253
Chow-Week2	2323	3327	unclassified Bacteria	below_superkingdom	2.18422
Chow-Week2	49928	3292	unclassified Bacteria (miscellaneous)	below_below_superkingdom	2.16124
Chow-Week2	68336	106409	Bacteroidetes/Chlorobi group	superphylum	69.8588
Chow-Week2	51290	9413	Chlamydiae/Verrucomicrobia group	superphylum	6.17975
Chow-Week2	201174	6124	Actinobacteria	phylum	4.02048
Chow-Week2	976	106403	Bacteroidetes	phylum	69.8549
Chow-Week2	95818	2	Candidatus Saccharibacteria	phylum	0.00131303
Chow-Week2	200795	37	Chloroflexi	phylum	0.024291
Chow-Week2	1117	2391	Cyanobacteria	phylum	1.56972
Chow-Week2	1239	20173	Firmicutes	phylum	13.2438
Chow-Week2	32066	2	Fusobacteria	phylum	0.00131303
Chow-Week2	1224	2074	Proteobacteria	phylum	1.36161
Chow-Week2	203691	153	Spirochaetes	phylum	0.100446
Chow-Week2	508458	712	Synergistetes	phylum	0.467437
[truncated: 6,638 more rows]
